# Supplementary material for: Identification of genes underlying phenotypic plasticity of wing size via insulin signaling pathway by network-based analysis in Sogatella furcifera
Source: BMC Genomics. 2019 May 21;20:396. doi: 10.1186/s12864-019-5793-z (PMC6528338; doi:10.1186/s12864-019-5793-z)
Supplement: Supplementary file 2 — Table S8. FOXO potential target genes predicted by ChIP-Seq analysis and in silico prediction. (XLSX 276 kb) [file 12864_2019_5793_MOESM2_ESM.xlsx]

## Sheet: target genes
Additional file 2: Table S8. FOXO potential target genes predicted by ChIP-Seq analysis and in silico prediction.
Sheet 1. All the predicted FOXO target genes.
gene ID	Gene annotation	source	BFW_FPKM	MFW_FPKM
evm.model.Scaffold-1.110	D-tyrosyl-tRNA(Tyr) deacylase 1	ChIP	4.89632	3.58428
evm.model.Scaffold-1.112	Eukaryotic translation initiation factor 3 subunit M	ChIP	149.512	85.1054
evm.model.Scaffold-1.128	Uncharacterized protein	ChIP	0	0
evm.model.Scaffold-1.129	Uncharacterized protein	ChIP	0	0
evm.model.Scaffold-1.147	Syndecan	ChIP	175.913	182.505
evm.model.Scaffold-1.174	ABC transporter G family member 23	ChIP	25.6415	56.9777
evm.model.Scaffold-1.3	Supervillin	ChIP	37.9048	43.7818
evm.model.Scaffold-1.36	Sensory neuron membrane protein 2	ChIP	0.750419	1.71932
evm.model.Scaffold-1.74	Rab proteins geranylgeranyltransferase component A 2	ChIP	32.2396	30.4192
evm.model.Scaffold-10.120	Defensin B	ChIP	1225.37	88.382
evm.model.Scaffold-10.135	Uncharacterized protein	ChIP	0	0
evm.model.Scaffold-10.169	Peptidyl-prolyl cis-trans isomerase CWC27 homolog	ChIP	6.64088	4.72854
evm.model.Scaffold-10.209	Uncharacterized protein	ChIP	0	0
evm.model.Scaffold-10.224	Histone-lysine N-methyltransferase E(z)	ChIP	18.1255	18.7093
evm.model.Scaffold-10.225	Elongation of very long chain fatty acids protein 7	ChIP	0.0871231	0.0352551
evm.model.Scaffold-10.43	Uncharacterized protein	ChIP	1.42988	0.504239
evm.model.Scaffold-10.7	Insulin gene enhancer protein ISL-1	ChIP	0.564507	0.45189
evm.model.Scaffold-10.80	Lachesin	ChIP	0.910724	1.50387
evm.model.Scaffold-100.31	Uncharacterized protein	ChIP	0	0
evm.model.Scaffold-100.37	Uncharacterized protein	ChIP	0	0
evm.model.Scaffold-1013.3	Uncharacterized protein	ChIP	4.28338	2.92586
evm.model.Scaffold-103.101	Uncharacterized protein	ChIP	0.0784412	0
evm.model.Scaffold-103.56	Uncharacterized protein	ChIP	0	0
evm.model.Scaffold-103.58	Uncharacterized protein	ChIP	0	0.805356
evm.model.Scaffold-103.71	Serine/threonine-protein kinase ULK3	ChIP	14.0202	14.237
evm.model.Scaffold-103.72	E3 ubiquitin-protein ligase ARIH1	ChIP	35.4351	36.1815
evm.model.Scaffold-104.44	Uncharacterized protein	ChIP	0	0
evm.model.Scaffold-104.45	Uncharacterized protein	ChIP	0	0
evm.model.Scaffold-104.63	Uncharacterized protein	ChIP	0	0
evm.model.Scaffold-105.4	Uncharacterized protein	ChIP	0	0
evm.model.Scaffold-105.5	Putative crack-3 bf (Fragment)	ChIP	0	0
evm.model.Scaffold-105.55	Putative gasp length	ChIP	323.326	208.521
evm.model.Scaffold-105.61	Uncharacterized protein	ChIP	0	0.0525792
evm.model.Scaffold-106.13	Uncharacterized protein	ChIP	0.429828	0.203144
evm.model.Scaffold-106.34	Uncharacterized protein	ChIP	0.512442	0.434646
evm.model.Scaffold-1068.1	Neuron navigator 2	ChIP	5.38549	7.12192
evm.model.Scaffold-107.72	Casein kinase I isoform gamma-3	ChIP	12.7085	10.0877
evm.model.Scaffold-1073.1	Putative uncharacterized protein	ChIP	0.1384	0.171479
evm.model.Scaffold-108.28	Uncharacterized protein	ChIP	5.79314	6.55835
evm.model.Scaffold-108.29	Regulator of microtubule dynamics protein 1	ChIP	26.9946	27.6985
evm.model.Scaffold-108.30	GE16519	ChIP	23.4515	24.6246
evm.model.Scaffold-108.7	Uncharacterized protein	ChIP	0	0
evm.model.Scaffold-11.145	RING finger protein 113B	ChIP	5.60751	5.43468
evm.model.Scaffold-11.157	Uncharacterized protein	ChIP	517.822	485.221
evm.model.Scaffold-11.16	Farnesol dehydrogenase	ChIP	48.7284	40.0022
evm.model.Scaffold-11.27	Adenylyl cyclase-associated protein 1	ChIP	62.7842	63.7172
evm.model.Scaffold-11.34	RNA-directed DNA polymerase from mobile element jockey	ChIP	0.294253	0.188602
evm.model.Scaffold-11.69	Tyrosine-protein kinase Src42A	ChIP	65.8094	47.8176
evm.model.Scaffold-112.22	Uncharacterized protein	ChIP	0	0
evm.model.Scaffold-114.19	Radial spoke head protein 6 homolog A	ChIP	0.0475059	0
evm.model.Scaffold-115.23	RNA-directed DNA polymerase from mobile element jockey	ChIP	5.63329	6.44481
evm.model.Scaffold-1151.1	Craniofacial development protein 2	ChIP	0.0329915	0
evm.model.Scaffold-116.30	Uncharacterized protein	ChIP	0.673238	0
evm.model.Scaffold-116.31	Uncharacterized protein	ChIP	0.992796	0
evm.model.Scaffold-116.32	Putative nuclease HARBI1	ChIP	2.58827	2.79583
evm.model.Scaffold-1164.2	RNA-directed DNA polymerase from mobile element jockey	ChIP	2.88841	2.65012
evm.model.Scaffold-1164.3	Uncharacterized protein (Fragment)	ChIP	7.46035	6.37606
evm.model.Scaffold-1164.4	Putative uncharacterized protein	ChIP	0.619362	0.535217
evm.model.Scaffold-1172.1	Uncharacterized protein	ChIP	3.58663	3.45133
evm.model.Scaffold-1174.1	Uncharacterized protein	ChIP	0	0
evm.model.Scaffold-1175.3	Uncharacterized protein	ChIP	23.4669	19.8568
evm.model.Scaffold-118.116	Protein-lysine N-methyltransferase EEF2KMT	ChIP	3.71027	3.11933
evm.model.Scaffold-119.21	Uncharacterized protein	ChIP	0	0
evm.model.Scaffold-119.27	Putative GTP-binding protein EngB	ChIP	0	0
evm.model.Scaffold-119.28	GDP-fucose protein O-fucosyltransferase 2	ChIP	4.03213	3.79144
evm.model.Scaffold-119.7	Kin of IRRE-like protein 3	ChIP	2.05139	1.45815
evm.model.Scaffold-12.114	Uncharacterized protein	ChIP	0	0
evm.model.Scaffold-122.116	Uncharacterized protein	ChIP	0	0.270217
evm.model.Scaffold-122.200	Uncharacterized protein	ChIP	0.29282	0.0572239
evm.model.Scaffold-122.244	Uncharacterized protein	ChIP	0	0
evm.model.Scaffold-122.263	Uncharacterized protein	ChIP	0.0330724	0.035481
evm.model.Scaffold-122.51	Uncharacterized protein	ChIP	3066.83	479.684
evm.model.Scaffold-122.62	Failed axon connections	ChIP	216.644	184.753
evm.model.Scaffold-122.71	Histone H5 signature; Histone H5 signature;	ChIP	0	0.0176267
evm.model.Scaffold-122.72	Uncharacterized protein	ChIP	0.372952	0
evm.model.Scaffold-123.13	Thioredoxin, mitochondrial	ChIP	94.7349	114.263
evm.model.Scaffold-123.15	Malate dehydrogenase, cytoplasmic	ChIP	283.931	244.081
evm.model.Scaffold-123.22	Knirps-related protein	ChIP	6.59557	6.93063
evm.model.Scaffold-1255.1	Uncharacterized protein	ChIP	0	0
evm.model.Scaffold-1267.2	GRB2-related adapter protein	ChIP	13.9426	14.0349
evm.model.Scaffold-127.26	Uncharacterized protein	ChIP	0	0
evm.model.Scaffold-127.9	Engulfment and cell motility protein 1	ChIP	4.05859	0.55308
evm.model.Scaffold-128.28	POC1 centriolar protein homolog A	ChIP	1.20809	0.585865
evm.model.Scaffold-129.12	Elongator complex protein 4	ChIP	2.98834	2.85432
evm.model.Scaffold-13.17	Uncharacterized protein	ChIP	26.1824	7.24213
evm.model.Scaffold-13.31	Proline-rich protein PRCC	ChIP	6.66632	6.51216
evm.model.Scaffold-13.32	Uncharacterized protein	ChIP	0	0.150419
evm.model.Scaffold-13.66	Uncharacterized protein	ChIP	1.6737	2.96968
evm.model.Scaffold-130.11	Nuclear factor 1 X-type	ChIP	17.4923	36.6616
evm.model.Scaffold-1305.2	Serine/threonine-protein kinase grp	ChIP	6.94139	5.58694
evm.model.Scaffold-131.9	Uncharacterized protein	ChIP	0	0
evm.model.Scaffold-132.81	Vacuolar protein sorting-associated protein VTA1 homolog	ChIP	44.1443	36.7873
evm.model.Scaffold-132.82	Transposable element Tc3 transposase	ChIP	12.6898	12.3318
evm.model.Scaffold-133.134	Cytochrome b-c1 complex subunit 2, mitochondrial	ChIP	456.886	847.374
evm.model.Scaffold-133.94	Uncharacterized protein	ChIP	1.38809	0.420842
evm.model.Scaffold-134.15	Long-chain-fatty-acid--CoA ligase 3	ChIP	18.7149	20.696
evm.model.Scaffold-134.23	Probable ATP-dependent RNA helicase DHX35	ChIP	3.10574	2.06109
evm.model.Scaffold-134.24	Zinc finger protein 26	ChIP	1.17994	1.37894
evm.model.Scaffold-1356.1	ETS-like protein pointed, isoform P2/D	ChIP	5.33417	5.81873
evm.model.Scaffold-1359.2	Uncharacterized protein	ChIP	0	0
evm.model.Scaffold-137.77	Nicolin-1	ChIP	2.87275	1.60291
evm.model.Scaffold-137.78	ADP-ribosylation factor-like protein 5B	ChIP	49.332	40.9719
evm.model.Scaffold-139.21	Arrestin homolog	ChIP	0.949273	0.773226
evm.model.Scaffold-139.29	Neurofilament heavy polypeptide	ChIP	14.999	18.4429
evm.model.Scaffold-139.30	Uncharacterized protein	ChIP	9.44539	11.1532
evm.model.Scaffold-139.31	Uncharacterized protein	ChIP	0	0
evm.model.Scaffold-139.35	Uncharacterized protein	ChIP	0.84042	0.467072
evm.model.Scaffold-139.36	Neural cell adhesion molecule 2	ChIP	19.9803	21.8415
evm.model.Scaffold-139.37	Uncharacterized protein	ChIP	1.51064	1.26155
evm.model.Scaffold-139.5	Monocarboxylate transporter 14	ChIP	0.551936	0.38492
evm.model.Scaffold-14.107	Thioredoxin reductase 3	ChIP	0.13928	0.133327
evm.model.Scaffold-14.15	Homocysteine S-methyltransferase	ChIP	24.1473	20.1588
evm.model.Scaffold-14.158	Uncharacterized protein	ChIP	0	0
evm.model.Scaffold-14.34	RNA-directed DNA polymerase from mobile element jockey	ChIP	0.0971785	0.0194319
evm.model.Scaffold-14.57	Bicaudal D-related protein homolog	ChIP	34.5559	33.7938
evm.model.Scaffold-140.28	Uncharacterized protein	ChIP	83.0482	113.266
evm.model.Scaffold-143.23	Calpain-7	ChIP	8.16946	10.5645
evm.model.Scaffold-143.24	Putative uncharacterized protein	ChIP	0	0
evm.model.Scaffold-143.7	Protein Shroom	ChIP	4.42746	3.92287
evm.model.Scaffold-1433.1	Dedicator of cytokinesis protein 7	ChIP	1.47036	1.3452
evm.model.Scaffold-144.27	Armadillo repeat-containing protein 8	ChIP	49.163	32.0668
evm.model.Scaffold-147.34	Uncharacterized protein	ChIP	0	0
evm.model.Scaffold-1474.1	Probable phospholipid-transporting ATPase IH	ChIP	1.89826	0.4421
evm.model.Scaffold-15.137	Scavenger receptor class B member 1	ChIP	93.1898	106.007
evm.model.Scaffold-15.141	Uncharacterized protein	ChIP	0.127446	0
evm.model.Scaffold-15.147	CDV3-like protein	ChIP	62.2907	44.247
evm.model.Scaffold-15.173	Ephrin-B1	ChIP	8.91966	8.26351
evm.model.Scaffold-15.189	Fatty acid synthase	ChIP	12.6043	7.83029
evm.model.Scaffold-15.19	Uncharacterized protein	ChIP	0	0.0955012
evm.model.Scaffold-15.218	Uncharacterized protein	ChIP	31.6273	40.4186
evm.model.Scaffold-15.219	Tyrosine-protein phosphatase 99A	ChIP	4.33298	4.92029
evm.model.Scaffold-15.245	Retinoblastoma-binding protein 5 homolog	ChIP	2.06313	2.63191
evm.model.Scaffold-15.246	Glucose-6-phosphate 1-dehydrogenase	ChIP	75.6807	62.7756
evm.model.Scaffold-15.81	Uncharacterized protein	ChIP	19.5845	16.8223
evm.model.Scaffold-15.90	Hepatocyte nuclear factor 6	ChIP	2.36434	2.0568
evm.model.Scaffold-150.65	MDS1 and EVI1 complex locus protein EVI1-B	ChIP	21.6765	17.707
evm.model.Scaffold-15099.10	Uncharacterized protein	ChIP	0	0
evm.model.Scaffold-153.4	Probable ATP-dependent RNA helicase DDX43	ChIP	14.573	12.8068
evm.model.Scaffold-1548.2	Uncharacterized protein	ChIP	0	0
evm.model.Scaffold-1548.3	Uncharacterized protein	ChIP	0	0
evm.model.Scaffold-156.30	Uncharacterized protein	ChIP	0	0
evm.model.Scaffold-156.31	Uncharacterized protein	ChIP	0	0
evm.model.Scaffold-1567.2	RNA-directed DNA polymerase from mobile element jockey	ChIP	4.96357	6.71919
evm.model.Scaffold-157.46	Protein Malvolio	ChIP	63.0659	16.2931
evm.model.Scaffold-159.11	Molybdenum cofactor sulfurase 2	ChIP	1.00366	1.02285
evm.model.Scaffold-159.33	Uncharacterized protein	ChIP	22.9043	28.482
evm.model.Scaffold-16.26	Uncharacterized protein	ChIP	0	0
evm.model.Scaffold-16.59	Alcohol dehydrogenase [NADP(+)] A	ChIP	260.264	160.05
evm.model.Scaffold-161.15	Uncharacterized protein	ChIP	0	0
evm.model.Scaffold-162.10	Uncharacterized protein	ChIP	0	0.680785
evm.model.Scaffold-163.29	Uncharacterized protein	ChIP	0	0
evm.model.Scaffold-163.33	Uncharacterized protein	ChIP	0	0.950698
evm.model.Scaffold-1634.4	Uncharacterized protein	ChIP	0	0
evm.model.Scaffold-164.34	Uncharacterized protein (Fragment)	ChIP	4.01335	3.20578
evm.model.Scaffold-164.37	Uncharacterized protein	ChIP	7.20232	8.192
evm.model.Scaffold-164.38	Uncharacterized protein	ChIP	0.247891	0
evm.model.Scaffold-165.24	Uncharacterized protein	ChIP	0	0
evm.model.Scaffold-165.47	Uncharacterized protein	ChIP	1.6568	1.40605
evm.model.Scaffold-1654.1	Uncharacterized protein	ChIP	0	0
evm.model.Scaffold-166.32	Uncharacterized protein	ChIP	0	0.010477
evm.model.Scaffold-166.33	Uncharacterized protein	ChIP	0	0
evm.model.Scaffold-17.235	Uncharacterized protein	ChIP	0	0
evm.model.Scaffold-17.246	RNA-directed DNA polymerase from mobile element jockey	ChIP	0.10843	0.101388
evm.model.Scaffold-17.262	Retrovirus-related Pol polyprotein LINE-1	ChIP	0	0
evm.model.Scaffold-17.301	Uncharacterized protein	ChIP	7.46948	9.12476
evm.model.Scaffold-17.303	Protein lingerer	ChIP	67.0174	67.1458
evm.model.Scaffold-17.304	Spindle and kinetochore-associated protein 1	ChIP	6.23792	2.59035
evm.model.Scaffold-17.310	Tetratricopeptide repeat protein 37	ChIP	5.19608	5.83571
evm.model.Scaffold-171.16	DNA topoisomerase 2-binding protein 1	ChIP	6.10321	4.91942
evm.model.Scaffold-171.28	Neural-cadherin	ChIP	11.1717	10.6391
evm.model.Scaffold-171.32	Uncharacterized protein	ChIP	0	0
evm.model.Scaffold-172.17	Solute carrier organic anion transporter family member 3A1	ChIP	0.352678	0.0287427
evm.model.Scaffold-174.17	Uncharacterized protein	ChIP	0	0
evm.model.Scaffold-176.20	Protein ROP	ChIP	53.1669	58.8687
evm.model.Scaffold-176.22	Histone-lysine N-methyltransferase trithorax	ChIP	5.74644	5.71074
evm.model.Scaffold-176.31	Protein toll	ChIP	2.18961	1.76716
evm.model.Scaffold-178.11	Gamma-aminobutyric acid receptor subunit alpha-5	ChIP	0.141394	0.0971286
evm.model.Scaffold-179.39	Uncharacterized protein	ChIP	227.694	214.97
evm.model.Scaffold-179.40	Required for meiotic nuclear division protein 1 homolog	ChIP	3.59177	3.34053
evm.model.Scaffold-179.5	THAP domain-containing protein 4	ChIP	1.15546	1.48256
evm.model.Scaffold-18.161	Homeobox protein Mohawk	ChIP	9.72801	28.7608
evm.model.Scaffold-18.177	Ubiquitin-like domain-containing CTD phosphatase 1	ChIP	48.3512	36.0664
evm.model.Scaffold-18.48	Putative uncharacterized protein	ChIP	0.898672	0.919462
evm.model.Scaffold-18.89	Protein tyrosine phosphatase type IVA 1	ChIP	182.776	137.237
evm.model.Scaffold-181.22	Gag-Pol polyprotein	ChIP	0	0
evm.model.Scaffold-181.26	Zinc finger CCHC domain-containing protein 2	ChIP	3.74161	3.82127
evm.model.Scaffold-182.21	Cat eye syndrome critical region protein 2	ChIP	5.31543	5.70112
evm.model.Scaffold-182.22	Cytosolic non-specific dipeptidase	ChIP	28.3727	19.4704
evm.model.Scaffold-182.24	Uncharacterized protein	ChIP	0	0
evm.model.Scaffold-182.26	Sodium-dependent nutrient amino acid transporter 1	ChIP	54.9021	55.4784
evm.model.Scaffold-185.41	Ras-related protein Rab-1A	ChIP	358.476	307.548
evm.model.Scaffold-185.51	Uncharacterized protein	ChIP	0.260972	0
evm.model.Scaffold-186.16	Programmed cell death protein 2-like	ChIP	5.318	4.5658
evm.model.Scaffold-189.12	Uncharacterized protein (Fragment)	ChIP	0.351703	0.13436
evm.model.Scaffold-189.5	LIM homeobox transcription factor 1-alpha	ChIP	0.112074	0.0400675
evm.model.Scaffold-19.131	Uncharacterized protein	ChIP	0	0
evm.model.Scaffold-19.235	Puratrophin-1	ChIP	29.7351	30.7399
evm.model.Scaffold-19.276	Post-GPI attachment to proteins factor 2-like	ChIP	2.73325	4.19246
evm.model.Scaffold-190.8	Calpain-A	ChIP	71.9408	67.64
evm.model.Scaffold-191.27	Uncharacterized protein	ChIP	3.63718	2.6711
evm.model.Scaffold-193.13	Uncharacterized protein (Fragment)	ChIP	14.2727	16.6963
evm.model.Scaffold-193.16	Alpha-tocopherol transfer protein-like	ChIP	110.094	128.563
evm.model.Scaffold-194.3	Uncharacterized protein	ChIP	0	0
evm.model.Scaffold-195.24	Uncharacterized protein	ChIP	0	0
evm.model.Scaffold-195.4	Tubulin glycylase 3A	ChIP	12.9506	15.211
evm.model.Scaffold-2.133	Probable dolichol-phosphate mannosyltransferase	ChIP	0.564644	0.187889
evm.model.Scaffold-2.205	Uncharacterized protein	ChIP	0	0
evm.model.Scaffold-2.206	Uncharacterized protein	ChIP	0.08361	0.0783659
evm.model.Scaffold-20.142	Transmembrane protein 5	ChIP	7.22648	6.50598
evm.model.Scaffold-20.143	Protein HGH1 homolog	ChIP	11.2156	9.37849
evm.model.Scaffold-20.145	STE20-related kinase adapter protein alpha	ChIP	14.5838	15.9218
evm.model.Scaffold-20.175	Uncharacterized protein	ChIP	0	0
evm.model.Scaffold-20.197	Putative endonuclease domain protein (Fragment)	ChIP	1.87502	1.12999
evm.model.Scaffold-20.251	Proline dehydrogenase 1, mitochondrial	ChIP	75.1542	146.385
evm.model.Scaffold-20.255	E3 ubiquitin-protein ligase RNF220	ChIP	4.08353	1.67717
evm.model.Scaffold-20.276	Ras-like protein family member 10B	ChIP	0.31445	1.19227
evm.model.Scaffold-20.279	Histone acetyltransferase	ChIP	0	0
evm.model.Scaffold-20.281	Transmembrane emp24 domain-containing protein 2 (Fragment)	ChIP	60.8095	50.1129
evm.model.Scaffold-20.282	ER degradation-enhancing alpha-mannosidase-like protein 1	ChIP	6.6422	6.79186
evm.model.Scaffold-20.305	Uncharacterized protein	ChIP	0.271037	1.38919
evm.model.Scaffold-20.329	Uncharacterized protein	ChIP	14.3034	10.8803
evm.model.Scaffold-20.41	Uncharacterized protein	ChIP	0	0
evm.model.Scaffold-20.42	Zinc finger protein 362	ChIP	6.87176	8.05594
evm.model.Scaffold-20.91	XK-related protein 4	ChIP	18.2786	21.6134
evm.model.Scaffold-201.14	Microcephalin	ChIP	0.384869	0.250392
evm.model.Scaffold-201.25	Golgi-associated plant pathogenesis-related protein 1	ChIP	33.6883	39.6574
evm.model.Scaffold-203.2	Uncharacterized protein	ChIP	0.667238	0.910136
evm.model.Scaffold-203.26	Peritrophin-1	ChIP	537.79	352.203
evm.model.Scaffold-206.69	Uncharacterized protein	ChIP	0	0
evm.model.Scaffold-207.27	mRNA export factor	ChIP	17.4155	16.3717
evm.model.Scaffold-208.24	Prominin-1-A	ChIP	0.247298	0.229258
evm.model.Scaffold-209.12	Uncharacterized protein	ChIP	0	0
evm.model.Scaffold-21.19	Uncharacterized protein	ChIP	227.206	94.2939
evm.model.Scaffold-21.20	Electron transfer flavoprotein-ubiquinone oxidoreductase	ChIP	44.3441	130.082
evm.model.Scaffold-21.77	Uncharacterized protein	ChIP	0	0.0483058
evm.model.Scaffold-210.7	Uncharacterized protein	ChIP	443.134	82.562
evm.model.Scaffold-211.15	Uncharacterized protein	ChIP	0.455872	0.188399
evm.model.Scaffold-2110.116	Uncharacterized protein	ChIP	2.20228	2.478
evm.model.Scaffold-2110.32	Uncharacterized protein	ChIP	0	0
evm.model.Scaffold-2110.91	Pogo transposable element with ZNF domain	ChIP	0	0
evm.model.Scaffold-215.11	Uncharacterized protein	ChIP	6.25764	6.52214
evm.model.Scaffold-216.6	Dimethyladenosine transferase 2, mitochondrial	ChIP	1.37711	1.51156
evm.model.Scaffold-217.12	Uncharacterized protein	ChIP	0.47315	0.216547
evm.model.Scaffold-2189.1	Uncharacterized protein	ChIP	6.98217	5.42881
evm.model.Scaffold-219.13	Malate dehydrogenase, cytoplasmic	ChIP	0	0
evm.model.Scaffold-22.2	120.7 kDa protein in NOF-FB transposable element	ChIP	0.0334985	0
evm.model.Scaffold-22.8	Probable nucleolar GTP-binding protein 1	ChIP	79.6443	49.9716
evm.model.Scaffold-22.9	Uncharacterized protein	ChIP	4.33732	2.83123
evm.model.Scaffold-224.47	BTB/POZ domain-containing protein 6	ChIP	72.1666	15.2992
evm.model.Scaffold-226.24	Potassium voltage-gated channel subfamily H member 1	ChIP	0.699465	0.194421
evm.model.Scaffold-226.33	Uncharacterized protein	ChIP	0	0
evm.model.Scaffold-227.14	Cyclic nucleotide-gated cation channel alpha-3	ChIP	0.354734	0.400099
evm.model.Scaffold-228.1	Protein shuttle craft	ChIP	2.47327	1.53103
evm.model.Scaffold-228.35	1-acyl-sn-glycerol-3-phosphate acyltransferase alpha	ChIP	1.57656	0.512184
evm.model.Scaffold-229.28	Uncharacterized protein	ChIP	0	0.565251
evm.model.Scaffold-229.9	Ubiquitin carboxyl-terminal hydrolase isozyme L3	ChIP	8.94904	6.91789
evm.model.Scaffold-23.154	Uncharacterized protein	ChIP	16.3896	15.4035
evm.model.Scaffold-23.71	Superoxide dismutase [Cu-Zn]	ChIP	185.218	170.363
evm.model.Scaffold-23.78	Uncharacterized protein	ChIP	0	0
evm.model.Scaffold-23.98	Excitatory amino acid transporter 3	ChIP	92.1113	124.997
evm.model.Scaffold-230.21	2-oxoglutarate dehydrogenase, mitochondrial	ChIP	0.0264173	0.046702
evm.model.Scaffold-230.22	2-oxoglutarate dehydrogenase, mitochondrial	ChIP	0.251784	0.137448
evm.model.Scaffold-234.12	Putative actin binding protein anillin	ChIP	0	3.01804
evm.model.Scaffold-235.11	Uncharacterized protein	ChIP	0	0
evm.model.Scaffold-236.1	RNA-directed DNA polymerase from mobile element jockey	ChIP	2.15763	1.08023
evm.model.Scaffold-236.2	Sortilin-related receptor (Fragment)	ChIP	11.3404	10.5719
evm.model.Scaffold-238.32	Uncharacterized protein	ChIP	0.744218	1.13478
evm.model.Scaffold-239.27	Uncharacterized protein	ChIP	0	0
evm.model.Scaffold-24.11	Solute carrier family 35 member G1	ChIP	2.69137	3.20378
evm.model.Scaffold-24.111	Uncharacterized protein	ChIP	0	0.180634
evm.model.Scaffold-24.149	Dystonin	ChIP	109.675	164.2
evm.model.Scaffold-24.163	XK-related protein 6	ChIP	15.3977	14.0211
evm.model.Scaffold-24.164	Venom metalloproteinase 3	ChIP	148.404	177.714
evm.model.Scaffold-24.202	Synaptic vesicle glycoprotein 2B	ChIP	1.4685	1.54628
evm.model.Scaffold-24.229	Uncharacterized protein	ChIP	0.0887251	0.0597571
evm.model.Scaffold-24.246	Adenylate kinase isoenzyme 6	ChIP	8.29622	5.97928
evm.model.Scaffold-24.295	Tudor and KH domain-containing protein	ChIP	11.6607	11.8815
evm.model.Scaffold-24.314	Integrator complex subunit 6-A	ChIP	8.19626	5.86782
evm.model.Scaffold-24.315	Deoxyribodipyrimidine photo-lyase	ChIP	23.241	18.8474
evm.model.Scaffold-24.323	Immunoreceptor tyrosine-based activation motif; Immunoreceptor tyrosine-based activation motif;	ChIP	0	0
evm.model.Scaffold-24.324	Copia protein	ChIP	0.342711	0.53118
evm.model.Scaffold-24.352	Uncharacterized protein (Fragment)	ChIP	0.155806	0
evm.model.Scaffold-24.42	Synaptotagmin-7	ChIP	11.8448	13.1169
evm.model.Scaffold-24.8	SWM histone demethylase complex subunit phf2	ChIP	0	0.0573129
evm.model.Scaffold-240.35	Multidrug resistance protein 1	ChIP	36.3131	36.0399
evm.model.Scaffold-241.5	RNA-directed DNA polymerase from mobile element jockey	ChIP	0	0.0780368
evm.model.Scaffold-242.18	DNA repair endonuclease XPF	ChIP	13.4913	14.6339
evm.model.Scaffold-242.20	Ninjurin-1	ChIP	1.90379	1.41198
evm.model.Scaffold-244.11	DNA repair and recombination protein RAD54-like	ChIP	1.17245	1.0893
evm.model.Scaffold-244.4	Uncharacterized protein	ChIP	0	0
evm.model.Scaffold-248.21	Adenylate cyclase	ChIP	5.97508	4.65441
evm.model.Scaffold-25.114	Uncharacterized protein	ChIP	0.987454	0.881158
evm.model.Scaffold-25.122	Uncharacterized protein	ChIP	0	0
evm.model.Scaffold-25.54	Uncharacterized protein	ChIP	0	0
evm.model.Scaffold-251.163	Uncharacterized protein	ChIP	0	0
evm.model.Scaffold-251.17	Tubulin gamma-1 chain	ChIP	2.95734	3.8889
evm.model.Scaffold-251.227	Mediator of RNA polymerase II transcription subunit 15	ChIP	61.1805	46.7766
evm.model.Scaffold-251.88	Uncharacterized protein	ChIP	0	0
evm.model.Scaffold-251.89	Uncharacterized protein	ChIP	0	0
evm.model.Scaffold-252.5	Complex I intermediate-associated protein 30, mitochondrial	ChIP	17.3897	16.461
evm.model.Scaffold-255.17	Isovaleryl-CoA dehydrogenase, mitochondrial	ChIP	1.47846	0.930337
evm.model.Scaffold-259.24	Uncharacterized protein	ChIP	0	0
evm.model.Scaffold-259.9	Uncharacterized protein	ChIP	1.10553	1.48302
evm.model.Scaffold-26.7	Protein phosphatase 1L	ChIP	2.49804	2.98832
evm.model.Scaffold-260.11	Gem-associated protein 5	ChIP	0.310571	0.0958413
evm.model.Scaffold-261.7	Zinc finger protein 277	ChIP	1881.88	308.526
evm.model.Scaffold-262.8	Uncharacterized protein	ChIP	0	0
evm.model.Scaffold-270.27	Uncharacterized protein	ChIP	0	0
evm.model.Scaffold-271.24	Uncharacterized protein	ChIP	0	0
evm.model.Scaffold-272.21	Condensin-2 complex subunit D3	ChIP	0.560794	0.515828
evm.model.Scaffold-272.22	Dermal papilla-derived protein 6-like protein	ChIP	9.49148	7.29692
evm.model.Scaffold-27424.1	Uncharacterized protein	ChIP	350.588	221.977
evm.model.Scaffold-275.9	Uncharacterized protein	ChIP	0	0
evm.model.Scaffold-279.16	Uncharacterized protein	ChIP	0	0
evm.model.Scaffold-28.113	Endonuclease-reverse transcriptase	ChIP	0.166148	0.13398
evm.model.Scaffold-29.28	Proteasome assembly chaperone 1	ChIP	28.9749	24.9552
evm.model.Scaffold-29.7	Palmitoyltransferase ZDHHC2	ChIP	62.3576	56.2196
evm.model.Scaffold-292.10	Epidermal retinol dehydrogenase 2	ChIP	9.90783	9.93415
evm.model.Scaffold-2930.1	Putative uncharacterized protein	ChIP	35.7087	20.0315
evm.model.Scaffold-294.1	PiggyBac transposable element-derived protein 4	ChIP	0.130536	0.0325101
evm.model.Scaffold-295.24	Uncharacterized protein	ChIP	0	0
evm.model.Scaffold-3.131	Uncharacterized protein	ChIP	0.120784	0.287032
evm.model.Scaffold-3.160	Uncharacterized protein	ChIP	0	0.478234
evm.model.Scaffold-3.170	Probable phosphoserine aminotransferase	ChIP	182.41	56.3423
evm.model.Scaffold-3.19	Putative wiskott aldrich syndrome (Fragment)	ChIP	0	0
evm.model.Scaffold-3.75	STIP1 homology and U box-containing protein 1	ChIP	28.1778	18.9679
evm.model.Scaffold-30.1	Nuclear pore complex protein Nup160 homolog	ChIP	2.50253	2.48089
evm.model.Scaffold-30.118	Uncharacterized protein	ChIP	0	0
evm.model.Scaffold-30.2	Putative uncharacterized protein	ChIP	0	0
evm.model.Scaffold-30.44	Uncharacterized protein	ChIP	0	0
evm.model.Scaffold-30.66	CD109 antigen	ChIP	79.4006	83.3529
evm.model.Scaffold-300.28	Growth arrest-specific protein 1	ChIP	12.2624	12.4104
evm.model.Scaffold-301.10	Uncharacterized protein	ChIP	0.0381486	0.163369
evm.model.Scaffold-301.15	Protein bowel	ChIP	0.0919557	0.175742
evm.model.Scaffold-301.2	Putative uncharacterized protein	ChIP	1.2904	1.49455
evm.model.Scaffold-301.7	Uncharacterized protein	ChIP	0.571467	0.558962
evm.model.Scaffold-303.11	GPI ethanolamine phosphate transferase 1	ChIP	2.28146	2.21319
evm.model.Scaffold-303.35	Nidogen-2	ChIP	5.50876	4.96193
evm.model.Scaffold-304.25	Replicase large subunit	ChIP	0	0
evm.model.Scaffold-304.26	Uncharacterized protein	ChIP	0	0
evm.model.Scaffold-304.48	Follicle-stimulating hormone receptor	ChIP	0.0545572	0.0755191
evm.model.Scaffold-305.13	RNA-directed DNA polymerase from mobile element jockey	ChIP	0	0.0545578
evm.model.Scaffold-307.28	Uncharacterized protein	ChIP	0.0440772	0.081015
evm.model.Scaffold-31.102	Protein shifted	ChIP	82.9231	76.9474
evm.model.Scaffold-31.103	Cytosol aminopeptidase	ChIP	6.04628	7.23831
evm.model.Scaffold-31.122	Uncharacterized protein	ChIP	0	0
evm.model.Scaffold-31.123	Uncharacterized protein	ChIP	10.0323	9.60945
evm.model.Scaffold-31.151	General transcription factor IIH subunit 4	ChIP	12.311	11.5728
evm.model.Scaffold-31.158	Adenylate kinase	ChIP	151.773	98.7305
evm.model.Scaffold-31.164	Uncharacterized protein	ChIP	0.57763	0.597974
evm.model.Scaffold-31.61	Cathepsin B-like cysteine proteinase 4	ChIP	1.59855	1.8613
evm.model.Scaffold-311.19	Uncharacterized protein	ChIP	0	0
evm.model.Scaffold-311.28	Uncharacterized protein	ChIP	0	0
evm.model.Scaffold-312.13	T-box transcription factor TBX20	ChIP	3.02817	4.25594
evm.model.Scaffold-314.5	Uncharacterized protein	ChIP	0	0
evm.model.Scaffold-32.143	Inositol-trisphosphate 3-kinase A	ChIP	47.1204	22.9966
evm.model.Scaffold-32.228	Heat shock 70 kDa protein cognate 4	ChIP	0	0.0128628
evm.model.Scaffold-320.17	Uncharacterized protein	ChIP	0	0
evm.model.Scaffold-321.40	Uncharacterized protein	ChIP	0.136339	0
evm.model.Scaffold-323.31	Otopetrin-2	ChIP	0.42612	0.839727
evm.model.Scaffold-325.10	HMG box transcription factor BBX	ChIP	0.0714474	0.0324671
evm.model.Scaffold-326.20	Hrp65 protein	ChIP	86.3354	77.0271
evm.model.Scaffold-329.20	Tubulin polyglutamylase TTLL4	ChIP	21.2191	25.6967
evm.model.Scaffold-329.21	Aladin	ChIP	3.47184	3.03834
evm.model.Scaffold-33.143	Uncharacterized protein	ChIP	8.12268	4.90821
evm.model.Scaffold-33.21	Cuticle protein 6	ChIP	857.001	711.365
evm.model.Scaffold-33.3	Uncharacterized protein	ChIP	0	0
evm.model.Scaffold-33.4	Uncharacterized protein	ChIP	0	0
evm.model.Scaffold-333.19	Uncharacterized protein	ChIP	0	0
evm.model.Scaffold-334.18	Uncharacterized protein	ChIP	0	0
evm.model.Scaffold-334.8	60 kDa heat shock protein, mitochondrial	ChIP	4.28519	3.43896
evm.model.Scaffold-338.9	Vesicle-associated membrane protein 3	ChIP	196.486	156.211
evm.model.Scaffold-34.42	Uncharacterized protein	ChIP	0	0
evm.model.Scaffold-34.85	Uncharacterized protein	ChIP	0.829681	0.176042
evm.model.Scaffold-349.31	RNA-directed DNA polymerase from mobile element jockey	ChIP	0	0
evm.model.Scaffold-35.69	Endonuclease-reverse transcriptase	ChIP	0.137979	0
evm.model.Scaffold-350.4	Biotin--protein ligase	ChIP	13.8922	10.1473
evm.model.Scaffold-351.2	Uncharacterized protein	ChIP	0	0
evm.model.Scaffold-353.14	Uncharacterized protein	ChIP	0	0
evm.model.Scaffold-354.13	Histone-lysine N-methyltransferase NSD2	ChIP	30.9478	27.9363
evm.model.Scaffold-356.13	Regulator of G-protein signaling 3	ChIP	2.14868	2.66018
evm.model.Scaffold-356.5	Uncharacterized protein (Fragment)	ChIP	0.176991	0.218677
evm.model.Scaffold-356.6	Uncharacterized protein	ChIP	0.171093	0.289309
evm.model.Scaffold-358.10	Uncharacterized protein	ChIP	0	0
evm.model.Scaffold-36.86	Uncharacterized protein	ChIP	33.6728	31.6822
evm.model.Scaffold-3652.1	RNA-directed DNA polymerase from mobile element jockey	ChIP	0	0.0179178
evm.model.Scaffold-368.1	S-formylglutathione hydrolase	ChIP	53.1328	43.251
evm.model.Scaffold-37.50	Trypsin-5	ChIP	2.61468	1.37429
evm.model.Scaffold-378.12	Uncharacterized protein	ChIP	60.154	47.5252
evm.model.Scaffold-378.13	Intraflagellar transport protein 81 homolog	ChIP	1.4358	1.49359
evm.model.Scaffold-378.9	Putative uncharacterized protein	ChIP	0	0
evm.model.Scaffold-379.5	Zinc finger protein 281	ChIP	6.04824	5.88241
evm.model.Scaffold-379.6	Zinc finger matrin-type protein 2	ChIP	4.62619	3.55848
evm.model.Scaffold-38.53	Myrosinase 1	ChIP	16.732	16.6803
evm.model.Scaffold-380.12	Uncharacterized protein	ChIP	0	0
evm.model.Scaffold-384.6	Chondroitin proteoglycan-2	ChIP	60.2822	68.4202
evm.model.Scaffold-389.6	Tanabin (Fragment)	ChIP	0.192907	0.21652
evm.model.Scaffold-39.33	Uncharacterized protein	ChIP	0.364177	0.247727
evm.model.Scaffold-39.34	Uncharacterized protein	ChIP	0.750705	0.360793
evm.model.Scaffold-39.53	Serine/threonine-protein phosphatase PP1-alpha	ChIP	50.5242	53.5496
evm.model.Scaffold-391.4	Myosin regulatory light chain sqh	ChIP	528.877	493.35
evm.model.Scaffold-391.7	Protein GPR107	ChIP	9.67478	9.20727
evm.model.Scaffold-4.137	E3 SUMO-protein ligase RanBP2	ChIP	13.4151	12.0946
evm.model.Scaffold-4.138	Heparan-sulfate 6-O-sulfotransferase 1	ChIP	2.47668	2.99183
evm.model.Scaffold-4.154	ATP-binding cassette sub-family G member 5	ChIP	34.3173	36.378
evm.model.Scaffold-4.167	Zinc finger protein 27	ChIP	10.4108	11.4177
evm.model.Scaffold-4.168	Uncharacterised protein family (UPF0239); zinc finger; zinc finger; Zinc-finger associated domain (zf-AD);	ChIP	2.47322	2.4319
evm.model.Scaffold-4.29	Transposable element Tc3 transposase	ChIP	0	0.0398494
evm.model.Scaffold-4.45	Uncharacterized protein	ChIP	0	0
evm.model.Scaffold-40.109	Uridine diphosphate glucose pyrophosphatase	ChIP	12.5023	13.378
evm.model.Scaffold-40.50	110 kDa antigen (Fragment)	ChIP	4.10699	3.6113
evm.model.Scaffold-40.71	Uncharacterized protein	ChIP	0	0
evm.model.Scaffold-40.73	Uncharacterized protein (Fragment)	ChIP	0.398301	0
evm.model.Scaffold-403.4	Probable 39S ribosomal protein L45, mitochondrial	ChIP	32.4824	29.4367
evm.model.Scaffold-404.11	Nucleoplasmin-like protein	ChIP	107.893	51.1522
evm.model.Scaffold-41.114	D-beta-hydroxybutyrate dehydrogenase, mitochondrial	ChIP	9.67685	13.6959
evm.model.Scaffold-41.55	Uncharacterized protein	ChIP	3.7215	5.37571
evm.model.Scaffold-410.14	Inhibitor of nuclear factor kappa-B kinase subunit beta	ChIP	6.08037	8.04666
evm.model.Scaffold-410.17	Uncharacterized protein	ChIP	0	0
evm.model.Scaffold-412.21	Uncharacterized protein	ChIP	0	0
evm.model.Scaffold-412.22	Uncharacterized protein	ChIP	0	0
evm.model.Scaffold-415.20	Neuropeptide GPCR A8	ChIP	83.5062	135.406
evm.model.Scaffold-42.23	Uncharacterized protein	ChIP	0	0
evm.model.Scaffold-42.5	Patronin	ChIP	22.9283	32.0149
evm.model.Scaffold-42.77	ATP-dependent (S)-NAD(P)H-hydrate dehydratase	ChIP	7.17557	6.71739
evm.model.Scaffold-426.23	Poly(U)-binding-splicing factor half pint	ChIP	31.2527	34.0522
evm.model.Scaffold-426.24	60S ribosomal protein L23	ChIP	2075.23	975.889
evm.model.Scaffold-43.2	Uncharacterized protein	ChIP	0.628176	0.569602
evm.model.Scaffold-43.57	Protein enabled	ChIP	5.85205	3.37242
evm.model.Scaffold-433.2	Diphthine synthase	ChIP	3.67685	2.16064
evm.model.Scaffold-438.5	Protein NLRC3	ChIP	1.46456	0.624883
evm.model.Scaffold-44.1	Uncharacterized protein	ChIP	4.33908	5.52378
evm.model.Scaffold-44.107	Beta-1,4-mannosyltransferase egh	ChIP	15.3398	13.8635
evm.model.Scaffold-44.3	Integrator complex subunit 4	ChIP	26.1475	22.2507
evm.model.Scaffold-44.71	Uncharacterized protein	ChIP	0.322132	0.318202
evm.model.Scaffold-445.18	PHD zinc finger; PHD-finger;	ChIP	0.173425	0
evm.model.Scaffold-449.5	Beta-1,3-glucan-binding protein 1	ChIP	212.024	103.27
evm.model.Scaffold-45.100	Uncharacterized protein	ChIP	0	0
evm.model.Scaffold-45.107	Uncharacterized protein	ChIP	0	0
evm.model.Scaffold-45.108	Uncharacterized protein	ChIP	0	0
evm.model.Scaffold-45.47	Protein FAM188B2	ChIP	8.75563	9.72332
evm.model.Scaffold-45.94	Uncharacterized protein	ChIP	0.169756	0
evm.model.Scaffold-458.14	Uncharacterized protein	ChIP	0	0
evm.model.Scaffold-459.2	Putative titin (Fragment)	ChIP	69.6179	155.698
evm.model.Scaffold-459.5	Nuclear hormone receptor FTZ-F1	ChIP	14.0559	14.8062
evm.model.Scaffold-459.7	Fibropellin-1	ChIP	0.066506	0.0587385
evm.model.Scaffold-46.22	Stathmin	ChIP	14.5794	11.4205
evm.model.Scaffold-46.28	Phosphatidylinositol transfer protein beta isoform	ChIP	0	0
evm.model.Scaffold-46.69	Uncharacterized protein	ChIP	74.3764	75.7547
evm.model.Scaffold-465.33	Uncharacterized protein	ChIP	0	0.0598226
evm.model.Scaffold-47.13	Uncharacterized protein	ChIP	0	0
evm.model.Scaffold-473.14	Proteasome subunit beta type-6	ChIP	108.142	84.1717
evm.model.Scaffold-476.13	Uncharacterized protein	ChIP	0	1.38707
evm.model.Scaffold-48.12	Glucose dehydrogenase [FAD, quinone]	ChIP	1.49333	0.60472
evm.model.Scaffold-48.63	F-box/LRR-repeat protein 15	ChIP	7.45408	5.25888
evm.model.Scaffold-48.70	Prolactin-releasing peptide receptor	ChIP	0.255471	0.330254
evm.model.Scaffold-48.79	Mycosubtilin synthase subunit C	ChIP	980.346	248.541
evm.model.Scaffold-480.14	Uncharacterized protein	ChIP	0	0
evm.model.Scaffold-49.15	Oxidative stress-induced growth inhibitor 2	ChIP	68.9457	73.8436
evm.model.Scaffold-490.21	Troponin I	ChIP	553.874	692.171
evm.model.Scaffold-498.13	Conserved uncharacterized protein	ChIP	12.4998	12.2926
evm.model.Scaffold-498.14	Uncharacterized protein	ChIP	0.945466	2.01861
evm.model.Scaffold-498.5	Endonuclease-reverse transcriptase	ChIP	0.06648	0.250091
evm.model.Scaffold-5.123	Uncharacterized protein	ChIP	0	0
evm.model.Scaffold-5.124	Centromere/kinetochore protein zw10 homolog	ChIP	1.41699	0.815749
evm.model.Scaffold-5.174	Kinesin-like protein KIF20A	ChIP	2.20524	0.855228
evm.model.Scaffold-5.38	Uncharacterized protein	ChIP	0	0
evm.model.Scaffold-5.6	Tigger transposable element-derived protein 4	ChIP	0.338026	0.415828
evm.model.Scaffold-50.156	Uncharacterized protein	ChIP	0	0
evm.model.Scaffold-50.157	Uncharacterized protein	ChIP	0	0
evm.model.Scaffold-50.162	Uncharacterized protein	ChIP	0	0
evm.model.Scaffold-50.184	Uncharacterized protein	ChIP	0	0
evm.model.Scaffold-50.223	Uncharacterized protein	ChIP	0	0.673054
evm.model.Scaffold-502.5	Clathrin heavy chain 1	ChIP	0.0811812	0.0679103
evm.model.Scaffold-505.13	Integrin alpha-PS2	ChIP	29.6734	42.6739
evm.model.Scaffold-51.45	Uncharacterized protein	ChIP	0.0370589	0
evm.model.Scaffold-51.78	OCIA domain-containing protein 1	ChIP	18.4951	21.6333
evm.model.Scaffold-51.79	Putative penelope-4 adi (Fragment)	ChIP	0	0
evm.model.Scaffold-513.9	Probable ATP-dependent RNA helicase spindle-E	ChIP	11.6914	12.6096
evm.model.Scaffold-52.40	Uncharacterized protein	ChIP	0.49349	0
evm.model.Scaffold-527.12	Uncharacterized protein	ChIP	0	0
evm.model.Scaffold-53.55	Uncharacterized protein	ChIP	0	0
evm.model.Scaffold-53.78	SAFB-like transcription modulator	ChIP	0	0
evm.model.Scaffold-531.9	Solute carrier family 25 member 44	ChIP	10.6127	10.1865
evm.model.Scaffold-535.6	Uncharacterized protein	ChIP	0	0
evm.model.Scaffold-54.11	Uncharacterized protein	ChIP	0	0
evm.model.Scaffold-54.110	DNA excision repair protein ERCC-1	ChIP	16.3691	11.5298
evm.model.Scaffold-54.23	Anoctamin-8	ChIP	5.48849	7.81718
evm.model.Scaffold-54.47	IgLON family member 5	ChIP	0.134676	0.649416
evm.model.Scaffold-54.81	Uncharacterized protein	ChIP	0	0
evm.model.Scaffold-540.13	Pleckstrin homology domain-containing family G member 5	ChIP	1.40253	1.52011
evm.model.Scaffold-541.12	40S ribosomal protein S7	ChIP	93.9254	42.9293
evm.model.Scaffold-55.113	Uncharacterized protein	ChIP	49.7153	80.4743
evm.model.Scaffold-55.118	Cold shock domain-containing protein CG9705	ChIP	28.4853	22.305
evm.model.Scaffold-55.50	Uncharacterized protein	ChIP	0	0
evm.model.Scaffold-55.87	Uncharacterized protein	ChIP	0	0
evm.model.Scaffold-55.96	Sedoheptulokinase	ChIP	1.91985	1.76889
evm.model.Scaffold-554.5	Uncharacterized protein	ChIP	1.19944	1.46402
evm.model.Scaffold-56.1	Uncharacterized protein	ChIP	0.101839	0.227642
evm.model.Scaffold-56.40	Protein SDE2 homolog	ChIP	50.6669	38.7712
evm.model.Scaffold-56.57	Putative uncharacterized protein GLEAN 07979	ChIP	0.723071	0.780886
evm.model.Scaffold-56.58	Uncharacterized protein	ChIP	0.379955	0.249221
evm.model.Scaffold-566.10	Uncharacterized protein	ChIP	0	0
evm.model.Scaffold-568.27	Uncharacterized protein	ChIP	0.148948	0.164043
evm.model.Scaffold-57.3	Lysine-specific demethylase 5B	ChIP	14.6053	16.6991
evm.model.Scaffold-57.4	Molybdopterin synthase catalytic subunit	ChIP	2.76006	2.3493
evm.model.Scaffold-57.6	Protein SSU72, putative	ChIP	19.4631	16.9731
evm.model.Scaffold-57.68	Mitochondrial GTPase 1	ChIP	12.2871	11.4131
evm.model.Scaffold-57.78	Protein c-ets-1-A	ChIP	42.9731	32.3374
evm.model.Scaffold-57.8	Uncharacterized protein	ChIP	0.231776	0.353045
evm.model.Scaffold-571.7	STE20-like serine/threonine-protein kinase	ChIP	9.57815	10.5467
evm.model.Scaffold-576.3	BTB/POZ domain-containing protein 1	ChIP	13.602	12.4505
evm.model.Scaffold-58.183	Uncharacterized protein	ChIP	0	0
evm.model.Scaffold-583.5	Uncharacterized protein	ChIP	381.912	255.576
evm.model.Scaffold-583.6	Uncharacterized protein	ChIP	382.235	221.109
evm.model.Scaffold-59.132	Golgi to ER traffic protein 1	ChIP	29.0734	36.1408
evm.model.Scaffold-59.3	MMS19 nucleotide excision repair protein homolog	ChIP	7.55466	6.24457
evm.model.Scaffold-6.261	DNA repair protein complementing XP-C cells homolog	ChIP	5.55325	5.88798
evm.model.Scaffold-6.264	Uncharacterized protein	ChIP	0	0
evm.model.Scaffold-6.47	Uncharacterized protein	ChIP	0	0
evm.model.Scaffold-6.49	Uncharacterized protein	ChIP	0	0
evm.model.Scaffold-6.69	Polynucleotide 5'-hydroxyl-kinase NOL9 (Fragment)	ChIP	0	0
evm.model.Scaffold-60.55	Phosphofurin acidic cluster sorting protein 2	ChIP	20.6602	30.1199
evm.model.Scaffold-60.57	Exocyst complex component 8	ChIP	16.2235	15.8065
evm.model.Scaffold-60.58	Calcium-independent protein kinase C	ChIP	6.19735	9.3269
evm.model.Scaffold-60.59	Iron-sulfur cluster assembly 2 homolog, mitochondrial	ChIP	32.3846	48.0722
evm.model.Scaffold-60.7	Uncharacterized protein	ChIP	0	0.352781
evm.model.Scaffold-603.6	Uncharacterized protein	ChIP	0	0
evm.model.Scaffold-603.7	Uncharacterized protein	ChIP	0	1.0565
evm.model.Scaffold-61.16	Uncharacterized protein	ChIP	0.536019	0.26771
evm.model.Scaffold-61.28	Uncharacterized protein	ChIP	0	0.097154
evm.model.Scaffold-61.6	Segment polarity protein dishevelled homolog DVL-3	ChIP	12.3475	13.3673
evm.model.Scaffold-616.3	60S ribosomal protein L35a	ChIP	756.015	350.41
evm.model.Scaffold-617.11	Protein KTI12 homolog	ChIP	10.0179	9.05148
evm.model.Scaffold-62.132	Uncharacterized protein	ChIP	0.130859	0.226532
evm.model.Scaffold-62.2	RNA-directed DNA polymerase from mobile element jockey	ChIP	0	0
evm.model.Scaffold-62.25	Protein polybromo-1	ChIP	15.7576	14.768
evm.model.Scaffold-62.259	Rap guanine nucleotide exchange factor 6	ChIP	4.49851	4.21741
evm.model.Scaffold-62.26	Uncharacterized protein	ChIP	0	0
evm.model.Scaffold-62.261	U4/U6.U5 tri-snRNP-associated protein 2	ChIP	3.96091	2.77541
evm.model.Scaffold-62.75	Ras GTPase-activating-like protein IQGAP1	ChIP	0.862696	0.332792
evm.model.Scaffold-62.76	CREB-regulated transcription coactivator 1	ChIP	9.45551	9.26953
evm.model.Scaffold-63.36	Lipoyltransferase 1, mitochondrial	ChIP	246.779	183.051
evm.model.Scaffold-63.58	Protein Skeletor, isoforms B/C	ChIP	114.937	89.3469
evm.model.Scaffold-63.96	Chromodomain-helicase-DNA-binding protein 1	ChIP	21.8688	21.5634
evm.model.Scaffold-65.17	Triple functional domain protein	ChIP	17.8661	21.2552
evm.model.Scaffold-651.2	Uncharacterized protein	ChIP	0.022743	0.0362034
evm.model.Scaffold-657.1	Selenocysteine-specific elongation factor	ChIP	0.295488	0.320893
evm.model.Scaffold-663.3	Bone morphogenetic protein receptor type-1A	ChIP	0	0
evm.model.Scaffold-668.1	LINE-1 retrotransposable element ORF2 protein	ChIP	1.25443	1.0629
evm.model.Scaffold-67.125	Uncharacterized protein	ChIP	0	1.05844
evm.model.Scaffold-67.172	Zinc finger protein 850	ChIP	0.488181	0.29759
evm.model.Scaffold-67.173	Zinc finger protein 782	ChIP	5.56236	3.69533
evm.model.Scaffold-67.243	Uncharacterized protein	ChIP	0	0
evm.model.Scaffold-67.341	Uncharacterized protein	ChIP	34.631	30.1206
evm.model.Scaffold-675.4	RNA-directed DNA polymerase from mobile element jockey	ChIP	0.132076	0.210453
evm.model.Scaffold-68.32	Uncharacterized protein	ChIP	0	0
evm.model.Scaffold-68.36	TATA-box-binding protein	ChIP	20.8457	14.1808
evm.model.Scaffold-69.10	Tyrosine-protein kinase receptor torso	ChIP	0.0938205	0.111944
evm.model.Scaffold-69.60	Nose resistant to fluoxetine protein 6	ChIP	12.4298	13.2371
evm.model.Scaffold-690.4	Myc proto-oncogene protein	ChIP	20.5393	11.6853
evm.model.Scaffold-696.6	Ataxin-3	ChIP	16.1683	15.765
evm.model.Scaffold-7.82	Uncharacterized protein	ChIP	0	0
evm.model.Scaffold-7.97	Homeobox protein cut	ChIP	8.45322	10.7321
evm.model.Scaffold-70.10	Uncharacterized protein	ChIP	3.70328	6.35139
evm.model.Scaffold-70.66	Poly(A) polymerase alpha	ChIP	10.0129	8.54081
evm.model.Scaffold-702.1	DNA topoisomerase 3-beta-1	ChIP	1.88124	1.78319
evm.model.Scaffold-704.3	Glia maturation factor beta	ChIP	103.961	46.9737
evm.model.Scaffold-71.41	Dynamin-1-like protein	ChIP	6.91182	5.78896
evm.model.Scaffold-71.47	Putative adenosylhomocysteinase 3	ChIP	33.1302	34.5552
evm.model.Scaffold-71.72	Calcium/calmodulin-dependent protein kinase type IV	ChIP	66.971	42.9969
evm.model.Scaffold-71.73	Tubulin polyglutamylase ttll6	ChIP	2.67626	2.07004
evm.model.Scaffold-72.131	ATP-dependent RNA helicase bel	ChIP	61.5659	62.9239
evm.model.Scaffold-72.203	Uncharacterized protein	ChIP	0	0
evm.model.Scaffold-72.234	Uncharacterized protein	ChIP	0.506624	0.955391
evm.model.Scaffold-72.235	Ribosome biogenesis regulatory protein homolog	ChIP	38.1815	19.2682
evm.model.Scaffold-72.280	Endonuclease III-like protein 1	ChIP	4.21681	2.91715
evm.model.Scaffold-72.289	Endonuclease-reverse transcriptase	ChIP	0.0891571	0.0493931
evm.model.Scaffold-72.297	Uncharacterized protein	ChIP	0	0
evm.model.Scaffold-72.305	Uncharacterized protein	ChIP	0	0
evm.model.Scaffold-72.359	Uncharacterized protein	ChIP	3.40908	3.41147
evm.model.Scaffold-72.474	Tuberin	ChIP	6.10801	6.25568
evm.model.Scaffold-72.480	H(+)/Cl(-) exchange transporter 7	ChIP	0.668693	3.18386
evm.model.Scaffold-72.481	Metaxin-2	ChIP	0	0
evm.model.Scaffold-72.485	26S proteasome non-ATPase regulatory subunit 12	ChIP	85.126	76.1293
evm.model.Scaffold-72.584	Uncharacterized protein	ChIP	0	0.343034
evm.model.Scaffold-72.605	Protein still life, isoform SIF type 1	ChIP	0	0
evm.model.Scaffold-72.625	Apoptosis-stimulating of p53 protein 2	ChIP	0.677915	0
evm.model.Scaffold-73.64	Uncharacterized protein	ChIP	0	0
evm.model.Scaffold-735.1	Spectrin beta chain	ChIP	80.1379	148.616
evm.model.Scaffold-74.193	39S ribosomal protein L36, mitochondrial	ChIP	6.54163	7.66128
evm.model.Scaffold-74.194	Poly(A) RNA polymerase, mitochondrial	ChIP	6.43616	6.63031
evm.model.Scaffold-74.195	2-oxoglutarate dehydrogenase E1 component	ChIP	9.58213	9.2072
evm.model.Scaffold-74.201	Protein extra-macrochaetae	ChIP	37.0683	43.3352
evm.model.Scaffold-75.23	RNA-directed DNA polymerase from mobile element jockey	ChIP	2.28177	1.22694
evm.model.Scaffold-75.25	Uncharacterized protein	ChIP	0	0
evm.model.Scaffold-75.26	Ubiquitin-conjugating enzyme E2 G1	ChIP	14.627	14.0827
evm.model.Scaffold-75.78	Uncharacterized protein	ChIP	0	0
evm.model.Scaffold-76.54	KAT8 regulatory NSL complex subunit 3	ChIP	14.9235	17.1844
evm.model.Scaffold-76.63	Putative uncharacterized protein	ChIP	0	0
evm.model.Scaffold-77.63	Uncharacterized protein	ChIP	0.962082	1.52521
evm.model.Scaffold-77.74	DNA-directed RNA polymerase I subunit RPA2	ChIP	9.34151	7.58568
evm.model.Scaffold-77.97	Uncharacterized protein	ChIP	0	0
evm.model.Scaffold-78.36	Uncharacterized protein	ChIP	0	0
evm.model.Scaffold-788.9	Uncharacterized protein	ChIP	0	0
evm.model.Scaffold-79.5	Bifunctional trehalose-6-phosphate synthase/phosphatase	ChIP	0	0
evm.model.Scaffold-79.83	Uncharacterized protein	ChIP	0	0
evm.model.Scaffold-8.117	Protein tramtrack, alpha isoform	ChIP	22.0773	21.4875
evm.model.Scaffold-8.139	Uncharacterized protein	ChIP	0.0874513	0.142296
evm.model.Scaffold-8.140	Pseudouridine kinase	ChIP	0.364921	0.570223
evm.model.Scaffold-8.144	Uncharacterized protein	ChIP	0	0
evm.model.Scaffold-8.204	Innexin inx3	ChIP	393.935	369.967
evm.model.Scaffold-8.212	Uncharacterized protein	ChIP	0	0
evm.model.Scaffold-8.30	Hemicentin-2	ChIP	10.0063	7.83709
evm.model.Scaffold-80.112	Odorant receptor 4	ChIP	0.131368	0
evm.model.Scaffold-80.73	F-box only protein 28	ChIP	5.37958	5.39944
evm.model.Scaffold-81.8	Uncharacterized protein	ChIP	49.0506	71.827
evm.model.Scaffold-811.5	Endonuclease-reverse transcriptase	ChIP	0.0192918	0.201078
evm.model.Scaffold-82.68	Uncharacterized protein	ChIP	0	0
evm.model.Scaffold-82.70	Ski oncogene	ChIP	20.8593	30.2362
evm.model.Scaffold-83.10	Uncharacterized protein (Fragment)	ChIP	0	0
evm.model.Scaffold-833.23	Uncharacterized protein	ChIP	0	0
evm.model.Scaffold-84.33	Myeloid zinc finger 1	ChIP	2.54135	4.55022
evm.model.Scaffold-85.78	Graves disease carrier protein homolog	ChIP	10.2623	11.7806
evm.model.Scaffold-851.6	Phosphatidylinositol-binding clathrin assembly protein LAP	ChIP	13.8517	11.0778
evm.model.Scaffold-855.8	Uncharacterized protein	ChIP	0	0
evm.model.Scaffold-856.2	Uncharacterized protein	ChIP	0	0
evm.model.Scaffold-86.37	Uncharacterized protein	ChIP	0	0
evm.model.Scaffold-86.6	Zinc finger protein 208	ChIP	3.25362	3.14193
evm.model.Scaffold-862.2	Uncharacterized protein	ChIP	0.381919	1.11483
evm.model.Scaffold-87.45	Uncharacterized protein	ChIP	0.734929	1.0989
evm.model.Scaffold-87.47	Putative uncharacterized protein	ChIP	0.086115	0.2762
evm.model.Scaffold-87.48	Putative GPI-anchor transamidase	ChIP	15.83	12.6774
evm.model.Scaffold-878.3	Gametocyte-specific factor 1	ChIP	0.555918	0.758514
evm.model.Scaffold-88.4	Uncharacterized protein (Fragment)	ChIP	0.314332	0.342547
evm.model.Scaffold-9.130	Uncharacterized protein	ChIP	0	0
evm.model.Scaffold-9.209	Protein-lysine methyltransferase METTL21D	ChIP	4.27293	2.30222
evm.model.Scaffold-9.228	Uncharacterized protein	ChIP	0	0
evm.model.Scaffold-9.64	Ankyrin repeat and MYND domain-containing protein 2	ChIP	5.0126	5.32043
evm.model.Scaffold-90.47	Uncharacterized protein	ChIP	0.858097	0.66363
evm.model.Scaffold-90.51	Jerky protein homolog-like	ChIP	0.0995745	0.127639
evm.model.Scaffold-90.57	Protein OPI10 homolog	ChIP	11.048	7.49179
evm.model.Scaffold-90.59	Alpha-methylacyl-CoA racemase	ChIP	3.32161	3.24004
evm.model.Scaffold-905.5	Uncharacterized protein	ChIP	0	0.128369
evm.model.Scaffold-905.7	N-alpha-acetyltransferase 60	ChIP	8.08087	8.50218
evm.model.Scaffold-92.51	Uncharacterized protein	ChIP	7.3161	15.0529
evm.model.Scaffold-924.3	Uncharacterized protein	ChIP	0	0
evm.model.Scaffold-94.78	Uncharacterized protein (Fragment)	ChIP	21.2187	24.9597
evm.model.Scaffold-96.10	E3 ubiquitin-protein ligase RNF146	ChIP	2.98119	3.33206
evm.model.Scaffold-96.133	Ubiquitin-conjugating enzyme E2 variant 2	ChIP	117.465	103.025
evm.model.Scaffold-96.160	Uncharacterized protein	ChIP	0.703591	0
evm.model.Scaffold-96.55	Protein FAM135B	ChIP	10.2908	10.94
evm.model.Scaffold-96.80	Uncharacterized protein	ChIP	0.280977	0.142299
evm.model.Scaffold-96.87	Uncharacterized protein	ChIP	0	0.100321
evm.model.Scaffold-96.9	Probable ATP-dependent RNA helicase DDX28	ChIP	4.25907	4.94572
evm.model.Scaffold-964.4	Uncharacterized protein	ChIP	12.0362	12.1732
evm.model.Scaffold-97.100	Uncharacterized protein	ChIP	0	0
evm.model.Scaffold-97.173	Transposable element Tc3 transposase	ChIP	8.40847	10.1206
evm.model.Scaffold-97.19	Uncharacterized protein	ChIP	5.50117	3.07817
evm.model.Scaffold-976.8	Histone H4	ChIP	0	0
evm.model.Scaffold-98.2	Stathmin-3 (Fragment)	ChIP	3.27542	1.91158
evm.model.Scaffold-981.5	Uncharacterized protein	ChIP	0.550348	0.324771
evm.model.Scaffold-986.2	Uncharacterized protein	ChIP	0	0
evm.model.Scaffold-99.31	Uncharacterized protein	ChIP	10.3342	7.51047
evm.model.Scaffold-994.2	Uncharacterized protein	ChIP	0	0
evm.model.Scaffold-998.5	Uncharacterized protein	ChIP	0	0
evm.model.Scaffold-1.102	60S ribosomal protein L27a	ChIP and motif	2122.17	971.051
evm.model.Scaffold-104.33	Monocarboxylate transporter 14	ChIP and motif	11.0792	9.40619
evm.model.Scaffold-11.102	Uncharacterized protein	ChIP and motif	34.8426	26.4501
evm.model.Scaffold-11.150	60S ribosomal protein L18a	ChIP and motif	245.546	113.347
evm.model.Scaffold-11.84	Uncharacterized protein (Fragment)	ChIP and motif	0	0
evm.model.Scaffold-114.23	Uncharacterized protein	ChIP and motif	0	0.492487
evm.model.Scaffold-116.36	2-aminoethanethiol dioxygenase	ChIP and motif	19.8786	16.1703
evm.model.Scaffold-12.49	Uncharacterized protein	ChIP and motif	0	0.122225
evm.model.Scaffold-122.125	ER degradation-enhancing alpha-mannosidase-like protein 3	ChIP and motif	24.8113	36.0675
evm.model.Scaffold-122.248	Uncharacterized protein	ChIP and motif	0	1.61071
evm.model.Scaffold-122.265	Uncharacterized protein	ChIP and motif	0	0
evm.model.Scaffold-122.297	Uncharacterized protein	ChIP and motif	0.197168	0
evm.model.Scaffold-124.40	Protein bric-a-brac 2	ChIP and motif	11.9874	14.9698
evm.model.Scaffold-131.25	Uncharacterized protein	ChIP and motif	0	0
evm.model.Scaffold-132.5	Mitogen-activated protein kinase kinase kinase 9	ChIP and motif	86.6357	52.3689
evm.model.Scaffold-132.93	Uncharacterized protein	ChIP and motif	0	0
evm.model.Scaffold-136.4	ATP-dependent RNA helicase DHX36	ChIP and motif	13.192	10.4435
evm.model.Scaffold-139.17	Rab-like protein 6	ChIP and motif	21.5542	21.0241
evm.model.Scaffold-139.18	Origin recognition complex subunit 3	ChIP and motif	1.19078	0.478028
evm.model.Scaffold-1423.1	Uncharacterized protein	ChIP and motif	2.86633	1.88482
evm.model.Scaffold-143.32	Alpha/beta hydrolase domain-containing protein 17B	ChIP and motif	16.5183	13.9899
evm.model.Scaffold-145.15	Lysozyme	ChIP and motif	32.8182	19.3877
evm.model.Scaffold-15.190	Glycogen [starch] synthase	ChIP and motif	40.2003	46.1341
evm.model.Scaffold-15.261	Uncharacterized protein	ChIP and motif	0	0
evm.model.Scaffold-15.280	LINE-1 retrotransposable element ORF2 protein	ChIP and motif	0	0
evm.model.Scaffold-152.32	Uncharacterized protein	ChIP and motif	0.628396	0.636723
evm.model.Scaffold-16.100	G patch domain and KOW motifs-containing protein	ChIP and motif	3.19532	2.94722
evm.model.Scaffold-16.18	Uncharacterized protein	ChIP and motif	1.83387	0.541985
evm.model.Scaffold-171.15	MFS-type transporter SLC18B1	ChIP and motif	8.74718	4.64868
evm.model.Scaffold-173.70	Uncharacterized protein	ChIP and motif	0.351796	0.369781
evm.model.Scaffold-18.185	Probable cation-transporting ATPase 13A3	ChIP and motif	7.57412	8.54001
evm.model.Scaffold-19.107	Uncharacterized protein	ChIP and motif	0	0
evm.model.Scaffold-19.273	SUMO-activating enzyme subunit 1	ChIP and motif	24.7493	17.2271
evm.model.Scaffold-190.15	Nitric oxide synthase-interacting protein	ChIP and motif	22.889	15.8506
evm.model.Scaffold-194.2	Uncharacterized protein	ChIP and motif	0	0.392328
evm.model.Scaffold-1946.1	Uncharacterized protein	ChIP and motif	0	0
evm.model.Scaffold-196.12	Uncharacterized protein	ChIP and motif	0	0
evm.model.Scaffold-2.107	Aldo-keto reductase family 4 member C9	ChIP and motif	7.04574	8.94628
evm.model.Scaffold-2.182	Mariner Mos1 transposase	ChIP and motif	0	0
evm.model.Scaffold-2.191	Protein-tyrosine sulfotransferase	ChIP and motif	6.55868	16.1658
evm.model.Scaffold-20.367	Uncharacterized protein	ChIP and motif	0	0
evm.model.Scaffold-20.44	Uncharacterized protein	ChIP and motif	0.0810455	0
evm.model.Scaffold-20.46	Polyphosphoinositide phosphatase	ChIP and motif	1.68524	1.4676
evm.model.Scaffold-201.22	Protein SHQ1 homolog	ChIP and motif	10.2028	5.47306
evm.model.Scaffold-201.23	Methyltransferase-like protein 25	ChIP and motif	9.18192	9.68476
evm.model.Scaffold-203.8	Ras-like protein 2	ChIP and motif	14.1877	13.2007
evm.model.Scaffold-204.5	Inactive pancreatic lipase-related protein 1	ChIP and motif	257.141	616.403
evm.model.Scaffold-21.110	Thymidylate synthase	ChIP and motif	0.661783	0.0808689
evm.model.Scaffold-21.111	Clathrin light chain	ChIP and motif	51.8809	40.7002
evm.model.Scaffold-21.51	NEDD4 family-interacting protein 1	ChIP and motif	51.6924	58.4857
evm.model.Scaffold-21.53	UPF0518 protein GF15501	ChIP and motif	5.76383	7.62494
evm.model.Scaffold-2110.33	Uncharacterized protein	ChIP and motif	0	0
evm.model.Scaffold-2110.92	Uncharacterized protein	ChIP and motif	0.236712	0.265086
evm.model.Scaffold-223.8	Uncharacterized protein	ChIP and motif	0.171333	0.288167
evm.model.Scaffold-224.5	Leucine-rich repeat-containing protein	ChIP and motif	0.23149	0.152659
evm.model.Scaffold-226.21	Uncharacterized protein	ChIP and motif	2.5278	2.10029
evm.model.Scaffold-227.19	Extracellular tyrosine-protein kinase PKDCC	ChIP and motif	10.6942	11.5541
evm.model.Scaffold-229.20	Nitrogen permease regulator 3-like protein	ChIP and motif	32.2773	25.2947
evm.model.Scaffold-23.138	Uncharacterized protein	ChIP and motif	0	0
evm.model.Scaffold-24.157	Uncharacterized protein	ChIP and motif	528.206	168.03
evm.model.Scaffold-24.85	Uncharacterized protein	ChIP and motif	0.508686	0.363745
evm.model.Scaffold-242.14	Uncharacterized protein	ChIP and motif	0.308425	0.440265
evm.model.Scaffold-264.15	PiggyBac transposable element-derived protein 2	ChIP and motif	0.508657	0.842656
evm.model.Scaffold-264.16	Uncharacterized protein	ChIP and motif	21.6637	31.6996
evm.model.Scaffold-281.4	Probable 3',5'-cyclic phosphodiesterase pde-1	ChIP and motif	6.75297	11.1917
evm.model.Scaffold-29.43	Uncharacterized protein (Fragment)	ChIP and motif	11.8439	32.7073
evm.model.Scaffold-290.113	Tumor protein 63	ChIP and motif	3.45309	2.49259
evm.model.Scaffold-290.114	Uncharacterized protein	ChIP and motif	18.2177	16.8973
evm.model.Scaffold-3.167	Uncharacterized protein	ChIP and motif	0	0
evm.model.Scaffold-31.9	Uncharacterized protein	ChIP and motif	0	0
evm.model.Scaffold-323.32	Vesicle-associated membrane protein 7	ChIP and motif	21.3572	21.3448
evm.model.Scaffold-339.25	Uncharacterized protein	ChIP and motif	0	0.0473752
evm.model.Scaffold-343.2	Uncharacterized protein	ChIP and motif	0	0
evm.model.Scaffold-346.1	Uncharacterized protein	ChIP and motif	0	0
evm.model.Scaffold-347.8	Cullin-4A	ChIP and motif	11.6152	12.4464
evm.model.Scaffold-350.13	UDP-N-acetylhexosamine pyrophosphorylase	ChIP and motif	88.7178	66.9694
evm.model.Scaffold-353.6	Uncharacterized protein	ChIP and motif	0.434289	0.268028
evm.model.Scaffold-360.18	Gamma-butyrobetaine dioxygenase	ChIP and motif	4.02648	5.26416
evm.model.Scaffold-362.13	Uncharacterized protein	ChIP and motif	0	0
evm.model.Scaffold-364.6	Proclotting enzyme	ChIP and motif	0.407001	0.695639
evm.model.Scaffold-39.38	Uncharacterized protein	ChIP and motif	0	0
evm.model.Scaffold-390.18	Uncharacterized protein	ChIP and motif	0	0
evm.model.Scaffold-394.16	Autophagy-related protein 9A	ChIP and motif	5.2101	5.58224
evm.model.Scaffold-41.107	Putative uncharacterized protein GLEAN 07369	ChIP and motif	36.2794	59.099
evm.model.Scaffold-415.2	Proclotting enzyme	ChIP and motif	177.825	119.849
evm.model.Scaffold-42.13	Protein fem-1 homolog A	ChIP and motif	4.05145	4.02866
evm.model.Scaffold-429.39	Uncharacterized protein	ChIP and motif	0	0
evm.model.Scaffold-43.14	RNA polymerase-associated protein Rtf1	ChIP and motif	62.9909	48.2366
evm.model.Scaffold-43.81	Uncharacterized protein	ChIP and motif	300.031	387.311
evm.model.Scaffold-43.87	Uncharacterized protein	ChIP and motif	0.236057	0
evm.model.Scaffold-433.1	RNA-directed DNA polymerase from mobile element jockey	ChIP and motif	0	0.0169235
evm.model.Scaffold-44.23	Uncharacterized protein	ChIP and motif	0	0.327989
evm.model.Scaffold-45.57	Sodium-dependent phosphate transporter 1	ChIP and motif	132.541	79.9432
evm.model.Scaffold-459.3	Nuclear hormone receptor FTZ-F1	ChIP and motif	9.25492	11.2436
evm.model.Scaffold-463.5	Peroxiredoxin 1	ChIP and motif	0	0.0869778
evm.model.Scaffold-464.10	Guanine nucleotide-binding protein subunit beta-2-like 1	ChIP and motif	1106.18	512.3
evm.model.Scaffold-48.102	Splicing factor 1	ChIP and motif	34.7279	47.6817
evm.model.Scaffold-48.55	RNA-directed DNA polymerase from mobile element jockey	ChIP and motif	1.02605	0.592377
evm.model.Scaffold-5.157	Peptidase inhibitor 16	ChIP and motif	8.77618	5.6564
evm.model.Scaffold-5.88	Histone acetyltransferase KAT2B	ChIP and motif	7.03556	7.73786
evm.model.Scaffold-5.99	Uncharacterized protein	ChIP and motif	0.653594	0.433218
evm.model.Scaffold-517.10	Uncharacterized protein	ChIP and motif	0.273393	0
evm.model.Scaffold-517.9	Uncharacterized protein	ChIP and motif	0	0
evm.model.Scaffold-53.50	Jerky protein homolog-like	ChIP and motif	0	0
evm.model.Scaffold-532.10	OTU domain-containing protein 6B	ChIP and motif	8.74505	7.90895
evm.model.Scaffold-540.8	Uncharacterized protein	ChIP and motif	0.0599476	0.063568
evm.model.Scaffold-540.9	BRCA1-A complex subunit BRE	ChIP and motif	15.5973	14.4634
evm.model.Scaffold-543.5	Putative uncharacterized protein	ChIP and motif	0	0.0725261
evm.model.Scaffold-55.44	Sphingomyelin phosphodiesterase 4	ChIP and motif	4.37414	5.46854
evm.model.Scaffold-56.76	Putative sodium-dependent multivitamin transporter	ChIP and motif	1.41677	1.72254
evm.model.Scaffold-57.84	DNA polymerase epsilon catalytic subunit A	ChIP and motif	1.15534	1.41112
evm.model.Scaffold-571.8	Probable phospholipid-transporting ATPase IH	ChIP and motif	1.39719	0.713117
evm.model.Scaffold-573.15	Uncharacterized protein	ChIP and motif	0	0
evm.model.Scaffold-58.97	Ras GTPase-activating protein 1	ChIP and motif	3.70294	3.98115
evm.model.Scaffold-6.259	ACYPI006308 protein	ChIP and motif	79.107	52.2344
evm.model.Scaffold-61.46	Probable 18S rRNA (guanine-N(7))-methyltransferase	ChIP and motif	22.4644	18.7255
evm.model.Scaffold-61.53	Uncharacterized protein	ChIP and motif	5.81556	4.13867
evm.model.Scaffold-61.79	Uncharacterized protein	ChIP and motif	0.0557152	0
evm.model.Scaffold-616.2	SPRY domain-containing protein 7	ChIP and motif	3.29387	3.37413
evm.model.Scaffold-62.207	Uncharacterized protein	ChIP and motif	0	0.412107
evm.model.Scaffold-645.6	Serine/threonine-protein kinase PLK1	ChIP and motif	0	0
evm.model.Scaffold-67.279	Uncharacterized protein	ChIP and motif	0	0
evm.model.Scaffold-693.3	Transmembrane protein 231	ChIP and motif	0.30237	0.416888
evm.model.Scaffold-693.4	Probable rRNA-processing protein EBP2 homolog	ChIP and motif	11.2946	6.48641
evm.model.Scaffold-693.6	UV radiation resistance-associated gene protein	ChIP and motif	6.58326	5.77322
evm.model.Scaffold-7.146	Probable imidazolonepropionase	ChIP and motif	3.99643	0.433247
evm.model.Scaffold-72.179	Elongation of very long chain fatty acids protein 7	ChIP and motif	3.40975	2.1539
evm.model.Scaffold-72.232	Uncharacterized protein	ChIP and motif	0.857421	0.649584
evm.model.Scaffold-72.603	Uncharacterized protein	ChIP and motif	0.424111	0.558003
evm.model.Scaffold-73.47	Histone H1-gamma, late	ChIP and motif	0.612555	0.625517
evm.model.Scaffold-73.63	Uncharacterized protein	ChIP and motif	0.347681	0.27257
evm.model.Scaffold-75.9	Uncharacterized protein	ChIP and motif	1.15489	0.92612
evm.model.Scaffold-77.14	Protein mothers against dpp	ChIP and motif	1.56816	1.27305
evm.model.Scaffold-77.95	Uncharacterized protein	ChIP and motif	0	0
evm.model.Scaffold-8.43	Peroxiredoxin-4	ChIP and motif	15.7755	18.3205
evm.model.Scaffold-8.95	Uncharacterized protein	ChIP and motif	1.1468	0.889467
evm.model.Scaffold-80.20	Serine/threonine-protein kinase PITSLRE	ChIP and motif	75.7306	87.8867
evm.model.Scaffold-807.2	PiggyBac transposable element-derived protein 4	ChIP and motif	1.18422	1.13392
evm.model.Scaffold-82.28	Synaptic vesicle membrane protein VAT-1 homolog-like	ChIP and motif	36.7503	47.5427
evm.model.Scaffold-84.38	Zinc finger protein 26	ChIP and motif	2.9191	3.05668
evm.model.Scaffold-85.67	Uncharacterized protein	ChIP and motif	15.0616	29.9554
evm.model.Scaffold-851.5	Uncharacterized protein	ChIP and motif	0	0
evm.model.Scaffold-862.3	Uncharacterized protein	ChIP and motif	1.84726	2.2603
evm.model.Scaffold-87.61	Uncharacterized protein (Fragment)	ChIP and motif	0.0698235	0.0918735
evm.model.Scaffold-88.52	Uncharacterized protein	ChIP and motif	0	0
evm.model.Scaffold-89.106	Uncharacterized protein	ChIP and motif	9.43357	8.07072
evm.model.Scaffold-89.92	DENN domain-containing protein 4C	ChIP and motif	10.522	12.2549
evm.model.Scaffold-9.275	Pro-Pol polyprotein (Fragment)	ChIP and motif	0.338914	0
evm.model.Scaffold-9.74	Hsp70-Hsp90 organizing protein 1	ChIP and motif	20.2848	24.8603
evm.model.Scaffold-9.93	Kinase suppressor of Ras 1	ChIP and motif	2.2645	1.66518
evm.model.Scaffold-9.96	Pescadillo homolog	ChIP and motif	72.0168	40.997
evm.model.Scaffold-94.49	BTB/POZ domain-containing protein 3	ChIP and motif	5.16926	5.05039
evm.model.Scaffold-95.33	Ribonuclease UK114	ChIP and motif	95.9899	92.6044
evm.model.Scaffold-95.34	26S proteasome non-ATPase regulatory subunit 2	ChIP and motif	5.66344	5.37039
evm.model.Scaffold-96.159	Uncharacterized protein	ChIP and motif	109.369	28.9471
evm.model.Scaffold-97.65	Uncharacterized protein	ChIP and motif	0	0
evm.model.Scaffold-1.111	Epoxide hydrolase 4	motif	23.0951	10.0115
evm.model.Scaffold-1.133	Uncharacterized protein	motif	0	0
evm.model.Scaffold-1.134	Uncharacterized protein	motif	0	0
evm.model.Scaffold-1.135	AP-2 complex subunit alpha	motif	13.9181	15.6735
evm.model.Scaffold-1.14	Phospho-N-acetylmuramoyl-pentapeptide-transferase	motif	25.1854	20.8662
evm.model.Scaffold-1.140	Apoptosis-inducing factor 1, mitochondrial	motif	25.8674	26.759
evm.model.Scaffold-1.142	Hermansky-Pudlak syndrome 5 protein homolog	motif	5.76064	7.23725
evm.model.Scaffold-1.143	Transmembrane protein 165	motif	22.4509	16.4326
evm.model.Scaffold-1.144	UPF0609 protein C4orf27 homolog	motif	2.71636	2.32617
evm.model.Scaffold-1.149	Mediator of RNA polymerase II transcription subunit 30	motif	29.0356	18.5226
evm.model.Scaffold-1.155	Leucine-rich repeat-containing protein 15	motif	484.737	575.203
evm.model.Scaffold-1.158	Uncharacterized protein	motif	0.44129	1.31411
evm.model.Scaffold-1.163	Uncharacterized protein	motif	0	0
evm.model.Scaffold-1.172	Solute carrier organic anion transporter family member 2B1	motif	27.0068	52.6479
evm.model.Scaffold-1.178	Protein CNPPD1	motif	12.4278	13.4511
evm.model.Scaffold-1.196	Myosin heavy chain, muscle	motif	602.8	1155.63
evm.model.Scaffold-1.27	Uncharacterized protein (Fragment)	motif	0	0
evm.model.Scaffold-1.30	Suppressor APC domain-containing protein 2	motif	1.4068	1.6289
evm.model.Scaffold-1.31	Uncharacterized protein	motif	13.788	15.3594
evm.model.Scaffold-1.34	5'-AMP-activated protein kinase catalytic subunit alpha-2	motif	109.541	111.746
evm.model.Scaffold-1.35	Uncharacterized protein	motif	2.41377	0.704445
evm.model.Scaffold-1.39	Jerky protein homolog-like	motif	0	0.0142673
evm.model.Scaffold-1.46	Carbonic anhydrase-related protein 10	motif	1.09178	1.02803
evm.model.Scaffold-1.71	Uncharacterized protein	motif	0	0
evm.model.Scaffold-1.92	Uncharacterized protein	motif	0	0
evm.model.Scaffold-1.95	Uncharacterized protein	motif	0	0
evm.model.Scaffold-1.99	T-complex protein 1 subunit beta	motif	174.501	159.274
evm.model.Scaffold-10.108	Cytochrome P450 4c3	motif	30.5505	48.0635
evm.model.Scaffold-10.111	Putative crack-3 bf (Fragment)	motif	10.8363	2.47897
evm.model.Scaffold-10.112	Dosage compensation regulator	motif	2.01939	1.59508
evm.model.Scaffold-10.118	Transient receptor potential cation channel trpm	motif	15.8609	20.4606
evm.model.Scaffold-10.124	Uncharacterized protein	motif	0	0
evm.model.Scaffold-10.129	Uncharacterized protein	motif	3.44562	6.5617
evm.model.Scaffold-10.133	Uncharacterized protein	motif	0	0
evm.model.Scaffold-10.147	Zinc finger protein 423 homolog	motif	1.4681	1.88055
evm.model.Scaffold-10.167	Putative uncharacterized protein	motif	24.5431	21.7146
evm.model.Scaffold-10.17	Uncharacterized protein	motif	0.468114	0.0934925
evm.model.Scaffold-10.176	Ketimine reductase mu-crystallin	motif	9.05435	8.44177
evm.model.Scaffold-10.178	Ejaculatory bulb-specific protein 3	motif	1663.78	1172.09
evm.model.Scaffold-10.179	Ejaculatory bulb-specific protein 3	motif	2152.71	1416.56
evm.model.Scaffold-10.19	Lachesin	motif	0.0956222	0.0868809
evm.model.Scaffold-10.20	Uncharacterized protein	motif	1.23137	1.91343
evm.model.Scaffold-10.200	Sodium-dependent nutrient amino acid transporter 1	motif	0	0
evm.model.Scaffold-10.21	RWD domain-containing protein 1	motif	38.3463	21.3962
evm.model.Scaffold-10.218	Uncharacterized protein	motif	0	0
evm.model.Scaffold-10.22	CDK5 regulatory subunit-associated protein 1	motif	14.4617	13.9552
evm.model.Scaffold-10.222	Uncharacterized protein	motif	0.779191	0.555383
evm.model.Scaffold-10.223	Zinc finger protein 180	motif	2.32251	1.54887
evm.model.Scaffold-10.3	NADPH oxidase 4	motif	1.16773	1.01057
evm.model.Scaffold-10.39	Lachesin	motif	0.310877	0.344705
evm.model.Scaffold-10.54	Uncharacterized protein (Fragment)	motif	0	0
evm.model.Scaffold-10.95	Guanylate kinase	motif	0.209004	0.0798514
evm.model.Scaffold-100.11	Uncharacterized protein	motif	0.143742	0.0614735
evm.model.Scaffold-100.26	Cytohesin-interacting protein	motif	12.5837	12.1406
evm.model.Scaffold-100.27	Uncharacterized protein	motif	0.0757771	0.0840798
evm.model.Scaffold-100.28	Uncharacterized protein KIAA1143-like protein	motif	15.5283	14.5365
evm.model.Scaffold-100.34	Protein furry	motif	11.4566	12.0595
evm.model.Scaffold-100.42	Uncharacterized protein	motif	0	0
evm.model.Scaffold-100.53	Protein Shroom3	motif	3.03432	2.80583
evm.model.Scaffold-1002.6	Retinol dehydrogenase 13	motif	0.438526	0.125923
evm.model.Scaffold-101.13	Uncharacterized protein	motif	0	0
evm.model.Scaffold-101.24	Uncharacterized protein	motif	6.22554	5.78488
evm.model.Scaffold-101.30	Uncharacterized protein	motif	2.03962	0.199251
evm.model.Scaffold-101.34	Uncharacterized protein	motif	0	0
evm.model.Scaffold-101.43	Neuroglobin	motif	15.9218	20.4755
evm.model.Scaffold-101.53	Putative hemoglobin-like flavoprotein (Fragment)	motif	0.935784	1.0099
evm.model.Scaffold-101.55	Ribonuclease Z, mitochondrial	motif	6.29799	4.74376
evm.model.Scaffold-101.64	Uncharacterized protein	motif	0.100475	0
evm.model.Scaffold-101.70	Sun domain-containing protein 1	motif	14.791	19.0825
evm.model.Scaffold-101.91	DNA-directed RNA polymerase III subunit RPC6	motif	2.14259	3.59619
evm.model.Scaffold-101.92	Hexosaminidase D	motif	1.73502	0.873874
evm.model.Scaffold-1019.2	Uncharacterized protein	motif	33.1817	36.9702
evm.model.Scaffold-102.10	Uncharacterized protein	motif	0.663887	1.00788
evm.model.Scaffold-102.12	Uncharacterized protein	motif	3.25385	1.93268
evm.model.Scaffold-102.31	Uncharacterized protein	motif	0	0
evm.model.Scaffold-102.44	DNA repair protein RAD51 homolog 1	motif	0.816778	0.103302
evm.model.Scaffold-102.51	Uncharacterized protein	motif	6.22901	5.9392
evm.model.Scaffold-102.60	Uncharacterized protein	motif	6.92991	14.8442
evm.model.Scaffold-1026.1	Uncharacterized protein	motif	0	0
evm.model.Scaffold-103.13	Sorting nexin-13	motif	5.03126	4.84241
evm.model.Scaffold-103.14	Uncharacterized protein	motif	0	0
evm.model.Scaffold-103.15	Asparagine synthetase [glutamine-hydrolyzing]	motif	36.8532	17.0415
evm.model.Scaffold-103.51	Uncharacterized protein	motif	0	0
evm.model.Scaffold-103.52	Uncharacterized protein	motif	0	0
evm.model.Scaffold-103.68	Ubiquitin-like protein 7	motif	40.7344	40.1291
evm.model.Scaffold-103.69	Poly(A) RNA polymerase gld-2 homolog A	motif	1.60368	0.444405
evm.model.Scaffold-103.74	Uncharacterized protein	motif	0	0
evm.model.Scaffold-103.8	RanBP-type and C3HC4-type zinc finger-containing protein 1	motif	13.5754	28.0003
evm.model.Scaffold-103.84	Uncharacterized protein (Fragment)	motif	4.35821	5.25348
evm.model.Scaffold-103.99	RNA-directed DNA polymerase from mobile element jockey	motif	0.76312	0.63378
evm.model.Scaffold-1030.1	Uncharacterized protein	motif	2.91232	4.59306
evm.model.Scaffold-104.15	Transcriptional repressor scratch 1	motif	4.14734	3.82594
evm.model.Scaffold-104.47	Uncharacterized protein	motif	0	0
evm.model.Scaffold-104.55	ADP-ribosylation factor GTPase-activating protein 1	motif	61.5837	53.3866
evm.model.Scaffold-104.66	Uncharacterized protein (Fragment)	motif	0	0.0464491
evm.model.Scaffold-105.11	Protein Dr1	motif	23.0549	22.7938
evm.model.Scaffold-105.12	Uncharacterized protein	motif	9.40873	6.45446
evm.model.Scaffold-105.13	Uncharacterized protein	motif	9.74077	8.95824
evm.model.Scaffold-105.14	Monocarboxylate transporter 6	motif	140.617	146.295
evm.model.Scaffold-105.19	RNA-directed DNA polymerase from mobile element jockey	motif	0.0452401	0
evm.model.Scaffold-105.20	Alpha-1,3/1,6-mannosyltransferase ALG2	motif	17.306	13.3253
evm.model.Scaffold-105.23	Exosome complex component RRP4	motif	13.3077	8.6278
evm.model.Scaffold-105.51	Putative peritrophin	motif	271.863	381.753
evm.model.Scaffold-105.53	Uncharacterized protein	motif	0.963682	2.5718
evm.model.Scaffold-105.56	Pyruvate dehydrogenase protein X component, mitochondrial	motif	13.2243	5.03183
evm.model.Scaffold-105.60	Coiled-coil domain-containing protein 28B	motif	4.59292	4.88602
evm.model.Scaffold-1054.1	Ubiquitin-like-conjugating enzyme ATG3	motif	7.43229	8.24236
evm.model.Scaffold-1056.1	Ecdysone-induced protein 74EF isoform B	motif	0	0
evm.model.Scaffold-1056.2	Uncharacterized protein	motif	2.52365	1.35608
evm.model.Scaffold-1057.5	Uncharacterized protein	motif	0	0
evm.model.Scaffold-106.10	Uncharacterized protein	motif	0.110137	0
evm.model.Scaffold-106.12	Uncharacterized protein	motif	0.76472	0.416917
evm.model.Scaffold-106.2	Phenoloxidase 2	motif	104.245	39.3808
evm.model.Scaffold-106.30	Fasciclin-2	motif	33.3928	40.7379
evm.model.Scaffold-106.37	Uncharacterized protein	motif	0	0
evm.model.Scaffold-106.38	Uncharacterized protein	motif	0.322166	0
evm.model.Scaffold-106.44	Uncharacterized protein	motif	0	0
evm.model.Scaffold-106.47	Uncharacterized protein	motif	0	0
evm.model.Scaffold-106.48	Putative conserved secreted protein (Fragment)	motif	0.320733	0.413932
evm.model.Scaffold-106.72	Uncharacterized protein	motif	0	0
evm.model.Scaffold-10690.1	Uncharacterized protein	motif	0.49349	0
evm.model.Scaffold-107.10	Vacuolar protein sorting-associated protein 33B	motif	5.68433	6.1573
evm.model.Scaffold-107.13	Uncharacterized protein	motif	2.51708	2.19775
evm.model.Scaffold-107.18	Alpha-tocopherol transfer protein-like	motif	177.865	130.487
evm.model.Scaffold-107.22	Uncharacterized protein	motif	211.342	90.1077
evm.model.Scaffold-107.3	Uncharacterized protein (Fragment)	motif	0.16811	0.0647158
evm.model.Scaffold-107.38	Uncharacterized protein	motif	0	0
evm.model.Scaffold-107.48	Uncharacterized protein	motif	0	0
evm.model.Scaffold-107.5	Uncharacterized protein	motif	0.176193	0.0337289
evm.model.Scaffold-107.52	Uncharacterized protein	motif	0.655985	1.06729
evm.model.Scaffold-107.62	Uncharacterized protein	motif	0	0
evm.model.Scaffold-107.63	Uncharacterized protein	motif	0	0
evm.model.Scaffold-107.84	Acetylcholine receptor subunit beta-like 2	motif	1.75787	1.71418
evm.model.Scaffold-107.85	DTW domain-containing protein 2	motif	5.30749	5.92166
evm.model.Scaffold-1070.2	Ero1-like protein	motif	31.9221	25.0558
evm.model.Scaffold-108.17	Uncharacterized protein	motif	0.107716	0
evm.model.Scaffold-108.18	Cholesterol desaturase daf-36	motif	1.12244	0.516279
evm.model.Scaffold-108.3	Uncharacterized protein	motif	0	0
evm.model.Scaffold-108.36	Uncharacterized protein	motif	0	0.0413244
evm.model.Scaffold-108.44	ATP-dependent helicase BRM	motif	15.0033	17.6618
evm.model.Scaffold-108.45	Uncharacterized protein	motif	0	0
evm.model.Scaffold-108.5	Uncharacterized protein	motif	0	0
evm.model.Scaffold-108.57	Uncharacterized protein	motif	0.293384	0.212674
evm.model.Scaffold-108.58	TWiK family of potassium channels protein 7	motif	0	0
evm.model.Scaffold-108.6	Tropomyosin	motif	1838.71	2835.09
evm.model.Scaffold-108.61	Endonuclease-reverse transcriptase	motif	0	0.0122296
evm.model.Scaffold-108.68	Cytochrome P450 6l1	motif	17.3706	15.5914
evm.model.Scaffold-108.8	Probable ATP-dependent RNA helicase YTHDC2	motif	4.16947	4.72447
evm.model.Scaffold-108.80	Uncharacterized protein	motif	0	0
evm.model.Scaffold-108.81	Uncharacterized protein	motif	0	0
evm.model.Scaffold-108.88	Uncharacterized protein	motif	1.83821	1.25517
evm.model.Scaffold-1087.1	Uncharacterized protein	motif	0	0
evm.model.Scaffold-109.14	Uncharacterized protein	motif	0.0474947	0
evm.model.Scaffold-109.18	Uncharacterized protein	motif	46.4537	122.272
evm.model.Scaffold-109.20	Protein GDAP2 homolog	motif	15.5362	15.6781
evm.model.Scaffold-109.23	Uncharacterized protein	motif	0	0
evm.model.Scaffold-109.59	TBC1 domain family member 1	motif	12.9573	12.7446
evm.model.Scaffold-109.8	Putative juvenile hormone (Fragment)	motif	8.13616	13.6326
evm.model.Scaffold-11.113	Uncharacterized protein	motif	0.0393731	0.195247
evm.model.Scaffold-11.128	Uncharacterized protein	motif	1.35213	1.20872
evm.model.Scaffold-11.129	60S ribosomal protein L11	motif	897.423	471.129
evm.model.Scaffold-11.143	ATP-dependent DNA helicase Q5	motif	2.39032	2.18465
evm.model.Scaffold-11.144	Putative mitochondrion	motif	3.75331	2.62024
evm.model.Scaffold-11.148	Probable 3',5'-cyclic phosphodiesterase pde-5	motif	0.102055	0.0878969
evm.model.Scaffold-11.149	Ribosome biogenesis protein NSA2 homolog	motif	218.193	122.002
evm.model.Scaffold-11.152	Uncharacterized protein	motif	1.02517	1.73082
evm.model.Scaffold-11.156	Zinc finger C4H2 domain-containing protein	motif	9.13299	6.46007
evm.model.Scaffold-11.19	Uncharacterized protein	motif	0	0
evm.model.Scaffold-11.2	Uncharacterized protein	motif	3.49351	5.1318
evm.model.Scaffold-11.35	Loss of heterozygosity 12 chromosomal region 1 protein	motif	3.79397	3.35919
evm.model.Scaffold-11.36	DNA mismatch repair protein MSH6	motif	2.60121	2.28474
evm.model.Scaffold-11.54	Uncharacterized protein	motif	0.886936	1.79098
evm.model.Scaffold-11.6	RNA-directed DNA polymerase from mobile element jockey	motif	0.0818325	0
evm.model.Scaffold-11.73	Bifunctional arginine demethylase and lysyl-hydroxylase PSR	motif	4.80292	6.27849
evm.model.Scaffold-110.15	FERM domain-containing protein 4A	motif	15.5489	13.3199
evm.model.Scaffold-110.38	CHKov1	motif	4.96324	3.98302
evm.model.Scaffold-110.41	Coagulation factor IX (Fragment)	motif	1.05957	1.5313
evm.model.Scaffold-110.5	Ankyrin repeat domain-containing protein 50	motif	8.6804	9.69155
evm.model.Scaffold-110.65	Serine/threonine-protein kinase MARK2	motif	0	0
evm.model.Scaffold-110.66	Uncharacterized protein	motif	0.733176	0.657854
evm.model.Scaffold-110.72	ATP-binding cassette sub-family E member 1	motif	4.03277	2.15673
evm.model.Scaffold-110.73	Cytochrome P450 4C1	motif	6.29799	7.58221
evm.model.Scaffold-110.75	Uncharacterized protein	motif	0	0
evm.model.Scaffold-110.83	Uncharacterized protein	motif	0	0
evm.model.Scaffold-111.11	Uncharacterized protein	motif	25.9427	30.8171
evm.model.Scaffold-111.2	Asparagine synthetase domain-containing protein CG17486	motif	12.2106	16.0877
evm.model.Scaffold-111.21	SCY1-like protein 2	motif	1.1133	0.751628
evm.model.Scaffold-111.32	Uncharacterized protein	motif	9.33302	7.50903
evm.model.Scaffold-111.40	Inhibitory POU protein	motif	0	0.178682
evm.model.Scaffold-1112.2	Tyrosine-protein kinase Fps85D	motif	0	0
evm.model.Scaffold-1112.3	Tyrosine-protein kinase Fps85D	motif	5.17102	4.8937
evm.model.Scaffold-1114.2	Farnesol dehydrogenase	motif	1.68136	2.0178
evm.model.Scaffold-1117.1	Uncharacterized protein	motif	0.925571	0.768519
evm.model.Scaffold-1118.4	Uncharacterized protein	motif	0	0
evm.model.Scaffold-112.13	Uncharacterized protein	motif	0	0
evm.model.Scaffold-112.27	Uncharacterized protein	motif	3.66135	6.22594
evm.model.Scaffold-112.29	Indole-3-acetaldehyde oxidase	motif	0.533556	0.373509
evm.model.Scaffold-112.4	Uncharacterized protein	motif	0	0
evm.model.Scaffold-112.40	Uncharacterized protein	motif	0.244904	0.0720639
evm.model.Scaffold-112.47	P-selectin glycoprotein ligand 1	motif	0	0
evm.model.Scaffold-112.51	Uncharacterized protein	motif	0	0.259785
evm.model.Scaffold-112.56	Odorant binding protein 8	motif	5.1338	2.80425
evm.model.Scaffold-112.61	GON-4-like protein	motif	3.78809	4.77336
evm.model.Scaffold-112.62	E3 ubiquitin-protein ligase mib1	motif	3.85046	4.83687
evm.model.Scaffold-112.7	Uncharacterized protein	motif	0.0367446	0
evm.model.Scaffold-112.8	Uncharacterized protein	motif	0	0
evm.model.Scaffold-1127.1	Coiled-coil domain-containing protein 61	motif	1.68487	1.21719
evm.model.Scaffold-113.1	Piwi-like protein	motif	0	0.0856578
evm.model.Scaffold-113.2	Uncharacterized protein	motif	4.32869	3.30855
evm.model.Scaffold-113.30	Uncharacterized protein	motif	0	0.048882
evm.model.Scaffold-113.37	60S ribosomal protein L44	motif	1341.25	661.472
evm.model.Scaffold-113.38	Mitochondrial import receptor subunit TOM40 homolog 1	motif	56.3122	45.8731
evm.model.Scaffold-113.45	Uncharacterized protein	motif	0	0
evm.model.Scaffold-113.6	Equilibrative nucleoside transporter 3	motif	32.3439	31.4451
evm.model.Scaffold-1132.2	Uncharacterized protein	motif	0	0
evm.model.Scaffold-1132.3	Uncharacterized protein	motif	0	0
evm.model.Scaffold-114.11	Uncharacterized protein	motif	0	0
evm.model.Scaffold-114.18	Unc-112-related protein	motif	96.9218	124.692
evm.model.Scaffold-114.20	Uncharacterized protein	motif	0	0
evm.model.Scaffold-114.29	Protein PBDC1	motif	22.3984	15.4508
evm.model.Scaffold-114.35	Uncharacterized protein	motif	0	0
evm.model.Scaffold-114.57	Metastasis-associated protein MTA1	motif	28.3649	26.56
evm.model.Scaffold-114.6	Protein suppressor of hairy wing	motif	5.82455	6.0706
evm.model.Scaffold-114.9	RNA-binding protein 34	motif	40.5837	19.5508
evm.model.Scaffold-1145.2	Uncharacterized protein	motif	0	0.196016
evm.model.Scaffold-115.20	Vacuolar protein sorting-associated protein 26	motif	16.6877	15.2633
evm.model.Scaffold-115.33	Uncharacterized protein (Fragment)	motif	4.80233	6.01728
evm.model.Scaffold-115.4	Uncharacterized protein	motif	8.82047	6.98632
evm.model.Scaffold-115.6	Uncharacterized protein	motif	0	0
evm.model.Scaffold-1151.2	RNA-directed DNA polymerase from mobile element jockey	motif	0.0526619	0
evm.model.Scaffold-1159.1	Uncharacterized protein	motif	0.0575299	0
evm.model.Scaffold-116.16	Rap1 GTPase-activating protein 1	motif	31.879	29.9036
evm.model.Scaffold-116.22	Uncharacterized protein	motif	0.338914	0
evm.model.Scaffold-116.33	Rho GTPase-activating protein 15	motif	9.61301	6.0333
evm.model.Scaffold-116.60	Uncharacterized protein	motif	0.0336793	0.0536042
evm.model.Scaffold-11662.1	Uncharacterized protein	motif	0.154722	0
evm.model.Scaffold-1168.1	Uncharacterized protein	motif	0.606222	0.605055
evm.model.Scaffold-117.124	Myb/SANT-like DNA-binding domain-containing protein 3	motif	0.403911	0.323032
evm.model.Scaffold-117.130	Palmitoyltransferase ZDHHC17	motif	7.54603	7.42555
evm.model.Scaffold-117.131	Uncharacterized protein	motif	0	0
evm.model.Scaffold-117.136	Uncharacterized protein	motif	1.47475	1.57055
evm.model.Scaffold-117.137	WD repeat-containing protein 59	motif	2.03523	1.01889
evm.model.Scaffold-117.82	Uncharacterized protein	motif	65.0571	83.5867
evm.model.Scaffold-117.85	ARF guanine-nucleotide exchange factor GNOM	motif	16.9729	16.2291
evm.model.Scaffold-117.86	Uncharacterized protein	motif	14.9676	15.4526
evm.model.Scaffold-118.118	Annexin B11	motif	42.3096	23.7093
evm.model.Scaffold-118.122	THO complex subunit 5 homolog	motif	2.27887	1.27348
evm.model.Scaffold-118.123	Uncharacterized protein	motif	0	0.0844093
evm.model.Scaffold-118.124	THO complex subunit 5 homolog	motif	3.66023	2.21164
evm.model.Scaffold-118.126	GTPase Era, mitochondrial	motif	16.8818	13.3589
evm.model.Scaffold-118.127	GPN-loop GTPase 1	motif	16.3212	13.9921
evm.model.Scaffold-118.139	Huntingtin-interacting protein 1	motif	21.139	31.4734
evm.model.Scaffold-118.143	Sodium-dependent serotonin transporter	motif	3.106	2.09877
evm.model.Scaffold-118.144	Sn1-specific diacylglycerol lipase beta	motif	18.2216	14.9002
evm.model.Scaffold-118.158	Uncharacterized protein	motif	1.14792	1.1514
evm.model.Scaffold-118.166	Ubiquitin carboxyl-terminal hydrolase 30	motif	3.77834	3.41093
evm.model.Scaffold-118.177	Polynucleotide 5'-hydroxyl-kinase NOL9 (Fragment)	motif	0	0
evm.model.Scaffold-118.3	Uncharacterized protein	motif	0	0
evm.model.Scaffold-118.32	Uncharacterized protein	motif	0	0
evm.model.Scaffold-118.35	Uncharacterized protein	motif	0	0
evm.model.Scaffold-118.59	Uncharacterized protein	motif	0	0
evm.model.Scaffold-118.72	Uncharacterized protein	motif	0	0
evm.model.Scaffold-118.76	Protein glass	motif	3.59	1.77825
evm.model.Scaffold-118.82	Uncharacterized protein	motif	1.19069	0.605567
evm.model.Scaffold-1181.2	Uncharacterized protein	motif	0	0.127604
evm.model.Scaffold-1182.2	Uncharacterized protein	motif	0	0
evm.model.Scaffold-1185.4	Uncharacterized protein	motif	0	0
evm.model.Scaffold-119.18	Uncharacterized protein	motif	0	0
evm.model.Scaffold-119.24	Uncharacterized protein	motif	0.116165	0.211923
evm.model.Scaffold-119.35	tRNA-dihydrouridine(47) synthase [NAD(P)(+)]-like	motif	1.84557	1.73831
evm.model.Scaffold-119.54	Uncharacterized protein	motif	0	0
evm.model.Scaffold-119.6	Putative ATP-dependent RNA helicase TDRD12	motif	1.41362	1.29096
evm.model.Scaffold-1191.3	Uncharacterized protein	motif	0	0
evm.model.Scaffold-1192.4	Uncharacterized protein	motif	0	0
evm.model.Scaffold-1194.1	Uncharacterized protein C1orf21 homolog	motif	18.5278	15.528
evm.model.Scaffold-1194.2	DNA fragmentation factor subunit beta	motif	1.6244	1.46242
evm.model.Scaffold-1198.2	Uncharacterized protein	motif	0	0
evm.model.Scaffold-12.118	Uncharacterized protein	motif	0	0
evm.model.Scaffold-12.123	Uncharacterized protein (Fragment)	motif	30.4274	46.7605
evm.model.Scaffold-12.13	Protein SCAF8	motif	20.8131	20.8432
evm.model.Scaffold-12.134	Uncharacterized protein	motif	0	0
evm.model.Scaffold-12.137	Putative nuclease HARBI1	motif	0	0.0263545
evm.model.Scaffold-12.14	DnaJ homolog subfamily C member 17	motif	2.10261	1.85206
evm.model.Scaffold-12.143	Uncharacterized protein	motif	0.0575978	0
evm.model.Scaffold-12.165	Uncharacterized protein	motif	0	0
evm.model.Scaffold-12.168	DNA-directed RNA polymerase III subunit RPC10	motif	9.31126	10.5078
evm.model.Scaffold-12.169	Ubiquitin-40S ribosomal protein S27a	motif	1444.74	665.79
evm.model.Scaffold-12.176	Uncharacterized protein	motif	0	0
evm.model.Scaffold-12.184	Uncharacterized protein	motif	0.170944	0.189731
evm.model.Scaffold-12.187	Uncharacterized protein	motif	0	0
evm.model.Scaffold-12.193	Uncharacterized protein	motif	14.0323	22.6821
evm.model.Scaffold-12.196	RNA-directed DNA polymerase from mobile element jockey	motif	2.36903	2.30855
evm.model.Scaffold-12.198	Protein GRINL1A	motif	7.78378	6.10373
evm.model.Scaffold-12.199	Probable ATP-dependent RNA helicase DDX10	motif	5.77629	3.55155
evm.model.Scaffold-12.2	Src substrate cortactin	motif	26.4846	21.9115
evm.model.Scaffold-12.207	7tm Odorant receptor;	motif	0	0
evm.model.Scaffold-12.209	7tm Odorant receptor;	motif	0	0
evm.model.Scaffold-12.218	Uncharacterized protein	motif	0	0
evm.model.Scaffold-12.220	Uncharacterized protein	motif	3.43713	0.254162
evm.model.Scaffold-12.29	Acetyl-CoA acetyltransferase, cytosolic	motif	41.5053	33.7043
evm.model.Scaffold-12.3	Blood vessel epicardial substance	motif	6.56892	7.52126
evm.model.Scaffold-12.39	Uncharacterized protein	motif	0	0
evm.model.Scaffold-12.5	Uncharacterized protein	motif	0	0
evm.model.Scaffold-12.59	Uncharacterized protein	motif	0	0
evm.model.Scaffold-12.61	Ras-related protein Rab-39B	motif	32.272	33.2041
evm.model.Scaffold-12.71	Innexin inx1	motif	80.4994	62.8364
evm.model.Scaffold-12.98	Adenylate cyclase type 10	motif	0.458194	0.454169
evm.model.Scaffold-12.99	Activator of 90 kDa heat shock protein ATPase homolog 1	motif	62.7499	52.7874
evm.model.Scaffold-120.3	Cytoplasmic FMR1-interacting protein	motif	11.3169	11.2618
evm.model.Scaffold-120.34	Uncharacterized protein	motif	0	0.125979
evm.model.Scaffold-120.37	Uncharacterized protein	motif	0	0
evm.model.Scaffold-120.46	Uncharacterized protein	motif	0	0
evm.model.Scaffold-120.6	Esterase FE4	motif	963.127	1106.97
evm.model.Scaffold-120.9	Disks large-associated protein 2	motif	3.59437	3.62645
evm.model.Scaffold-1204.1	Uncharacterized protein	motif	0	0
evm.model.Scaffold-121.13	Glycogen synthase kinase-3 beta	motif	21.5335	19.3291
evm.model.Scaffold-121.15	Ammonium transporter Rh type B	motif	1.76746	1.70966
evm.model.Scaffold-121.17	Uncharacterized protein	motif	0	0
evm.model.Scaffold-121.43	Uncharacterized protein	motif	0	0
evm.model.Scaffold-121.48	Uncharacterized protein	motif	0	0
evm.model.Scaffold-1212.3	Uncharacterized protein	motif	0	0
evm.model.Scaffold-1214.1	SPARC-related modular calcium-binding protein 2	motif	38.1628	30.5681
evm.model.Scaffold-1214.3	Uncharacterized protein	motif	3.06874	3.49726
evm.model.Scaffold-1218.6	Uncharacterized protein	motif	0	0
evm.model.Scaffold-122.112	Protein NATD1	motif	10.8263	12.0473
evm.model.Scaffold-122.113	E3 ubiquitin-protein ligase LRSAM1	motif	5.16131	6.30125
evm.model.Scaffold-122.12	Uncharacterized protein	motif	0	0
evm.model.Scaffold-122.124	Probable cytochrome P450 6a20	motif	19.3459	7.33496
evm.model.Scaffold-122.130	Uncharacterized protein	motif	4.82233	3.95955
evm.model.Scaffold-122.135	Uncharacterized protein	motif	0.0673181	0.101392
evm.model.Scaffold-122.137	Uncharacterized protein	motif	0	0
evm.model.Scaffold-122.15	Uncharacterized protein	motif	0	0
evm.model.Scaffold-122.152	Uncharacterized protein (Fragment)	motif	7.84351	8.81973
evm.model.Scaffold-122.16	Glutamate receptor 1	motif	0.142377	0.16074
evm.model.Scaffold-122.20	Uncharacterized protein	motif	0	0
evm.model.Scaffold-122.207	Uncharacterized protein	motif	0	0
evm.model.Scaffold-122.238	Endothelin-converting enzyme 2	motif	0.344173	0.306077
evm.model.Scaffold-122.240	Uncharacterized protein	motif	0	0.13315
evm.model.Scaffold-122.246	Uncharacterized protein	motif	0.0677554	0
evm.model.Scaffold-122.269	Putative uncharacterized protein	motif	3.38622	0.775923
evm.model.Scaffold-122.30	Putative serine protease F56F10.1	motif	21.5409	33.3702
evm.model.Scaffold-122.32	Putative serine protease K12H4.7	motif	40.0771	108.72
evm.model.Scaffold-122.39	Uncharacterized protein	motif	0	0
evm.model.Scaffold-122.44	Cyclic nucleotide-gated cation channel subunit A	motif	0.203429	0.091047
evm.model.Scaffold-122.50	Uncharacterized protein	motif	15.6364	2.28598
evm.model.Scaffold-122.65	Uncharacterized protein	motif	0	0
evm.model.Scaffold-122.80	Zinc metalloproteinase/disintegrin	motif	3.92718	3.8537
evm.model.Scaffold-122.94	Ras-related protein Rab-7a	motif	67.4843	72.0639
evm.model.Scaffold-123.3	RNA-directed DNA polymerase from mobile element jockey	motif	0	0
evm.model.Scaffold-123.35	Knirps-related protein	motif	31.038	28.4989
evm.model.Scaffold-123.7	Uncharacterized protein	motif	0	0
evm.model.Scaffold-1239.2	Uncharacterized protein	motif	0.33179	0
evm.model.Scaffold-124.19	Zinc finger protein 845	motif	0.52602	0.258525
evm.model.Scaffold-124.24	Zinc finger protein 208	motif	0.48833	0.475379
evm.model.Scaffold-124.33	Zinc finger protein 782	motif	0.261977	0.103907
evm.model.Scaffold-124.34	Uncharacterized protein	motif	0	0
evm.model.Scaffold-124.6	Merlin	motif	3.05488	3.33273
evm.model.Scaffold-124.8	Uncharacterized protein (Fragment)	motif	0	0.0747297
evm.model.Scaffold-1242.1	Conserved oligomeric Golgi complex subunit 1	motif	1.21552	1.20402
evm.model.Scaffold-1244.3	Uncharacterized protein	motif	0.0318581	0
evm.model.Scaffold-125.1	Uncharacterized protein	motif	0	0
evm.model.Scaffold-125.14	Adult-specific cuticular protein ACP-20	motif	1.88957	4.19253
evm.model.Scaffold-125.19	Protein prickle	motif	37.7332	61.9266
evm.model.Scaffold-125.43	Uncharacterized protein	motif	16.8045	18.3088
evm.model.Scaffold-125.47	Uncharacterized protein	motif	0	0
evm.model.Scaffold-125.7	Uncharacterized protein	motif	12.4203	12.4292
evm.model.Scaffold-125.9	Uncharacterized protein	motif	0	0
evm.model.Scaffold-1255.6	Uncharacterized protein	motif	0	0
evm.model.Scaffold-126.109	Uncharacterized protein	motif	0	0
evm.model.Scaffold-126.113	Uncharacterized protein	motif	0	0
evm.model.Scaffold-126.114	Uncharacterized protein	motif	0	2.28142
evm.model.Scaffold-126.26	Uncharacterized protein	motif	0	0.0292142
evm.model.Scaffold-126.28	Clusterin-associated protein 1 homolog	motif	1.12792	1.5057
evm.model.Scaffold-126.29	Soluble calcium-activated nucleotidase 1	motif	40.3798	33.1783
evm.model.Scaffold-126.35	Uncharacterized protein	motif	0	2.08793
evm.model.Scaffold-126.37	Eukaryotic peptide chain release factor GTP-binding subunit ERF3A	motif	72.8882	57.3182
evm.model.Scaffold-126.47	Uncharacterized protein	motif	0.378017	0
evm.model.Scaffold-126.70	Uncharacterized protein	motif	4.74887	2.3559
evm.model.Scaffold-128.2	Phosphoglycerate mutase 2	motif	0.832785	0.779868
evm.model.Scaffold-128.21	Uncharacterized protein	motif	3.53231	2.5599
evm.model.Scaffold-128.24	Methionine--tRNA ligase, mitochondrial	motif	32.9863	25.3057
evm.model.Scaffold-128.25	Zinc finger protein 430	motif	2.15991	2.16952
evm.model.Scaffold-128.5	Cytoplasmic protein NCK1	motif	11.7738	13.6602
evm.model.Scaffold-128.8	Coiled-coil domain-containing protein 25	motif	16.3942	12.1055
evm.model.Scaffold-129.1	Uncharacterized protein	motif	0	0
evm.model.Scaffold-129.26	Zinc/cadmium resistance protein	motif	47.0452	40.5034
evm.model.Scaffold-129.28	Alpha-mannosidase 2	motif	0	0.00782364
evm.model.Scaffold-129.35	Uncharacterized protein	motif	3.80485	0
evm.model.Scaffold-129.4	Uncharacterized protein	motif	5.69749	5.42635
evm.model.Scaffold-129.42	Uncharacterized protein	motif	0	0
evm.model.Scaffold-129.43	Uncharacterized protein	motif	0	0
evm.model.Scaffold-129.61	Nose resistant to fluoxetine protein 6	motif	33.0393	21.3064
evm.model.Scaffold-129.65	Transmembrane and TPR repeat-containing protein 3	motif	11.0036	2.88129
evm.model.Scaffold-129.8	Nose resistant to fluoxetine protein 6	motif	0.424622	2.82736
evm.model.Scaffold-129.84	Uncharacterized protein	motif	1.06863	0.845294
evm.model.Scaffold-129.85	Uncharacterized protein	motif	0.0099374	0
evm.model.Scaffold-1296.1	Uncharacterized protein	motif	12.8799	9.37118
evm.model.Scaffold-13.105	Uncharacterized protein	motif	0	0.189971
evm.model.Scaffold-13.129	Uncharacterized protein	motif	0.12722	0.0747013
evm.model.Scaffold-13.130	Uncharacterized protein	motif	0	0
evm.model.Scaffold-13.139	Uncharacterized protein (Fragment)	motif	0	0
evm.model.Scaffold-13.141	Uncharacterized protein	motif	0	0
evm.model.Scaffold-13.143	Uncharacterized protein	motif	0.565602	0.409344
evm.model.Scaffold-13.18	UBX domain-containing protein 11	motif	0.85146	1.03291
evm.model.Scaffold-13.19	Parkin coregulated gene protein	motif	0.800482	0.52759
evm.model.Scaffold-13.192	Dynein assembly factor 5, axonemal	motif	11.6259	7.50474
evm.model.Scaffold-13.193	Ras-related protein Rab-11A	motif	136.692	124.537
evm.model.Scaffold-13.201	Uncharacterized protein	motif	0.606725	0.963177
evm.model.Scaffold-13.202	Uncharacterized protein	motif	0	0
evm.model.Scaffold-13.203	Uncharacterized protein	motif	0	0
evm.model.Scaffold-13.21	Acyloxyacyl hydrolase	motif	10.1584	9.48788
evm.model.Scaffold-13.45	Leucine-rich repeat-containing G-protein coupled receptor 5	motif	3.23495	2.73371
evm.model.Scaffold-13.47	Uncharacterized protein	motif	10.9194	18.4352
evm.model.Scaffold-13.48	Uncharacterized protein	motif	5.44015	7.46924
evm.model.Scaffold-13.57	Vacuolar protein sorting-associated protein 11 homolog	motif	5.73383	7.26012
evm.model.Scaffold-13.68	N-alpha-acetyltransferase 35, NatC auxiliary subunit	motif	14.9157	18.6612
evm.model.Scaffold-13.94	HEAT repeat-containing protein 3	motif	4.69655	4.09059
evm.model.Scaffold-130.17	Uncharacterized protein	motif	0	0.239815
evm.model.Scaffold-130.19	CTD small phosphatase-like protein 2	motif	6.8882	7.06712
evm.model.Scaffold-130.2	Uncharacterized protein	motif	0	0
evm.model.Scaffold-130.25	Very-long-chain 3-oxoacyl-CoA reductase	motif	217.534	180.135
evm.model.Scaffold-1305.1	Uncharacterized protein	motif	0.0499859	0.319876
evm.model.Scaffold-131.10	Uncharacterized protein	motif	0	0
evm.model.Scaffold-131.19	DNA-binding protein D-ETS-6	motif	3.17053	1.49238
evm.model.Scaffold-131.20	Putative tricarboxylate transport protein, mitochondrial	motif	0.0376863	0.0404187
evm.model.Scaffold-131.21	Peroxisomal 3,2-trans-enoyl-CoA isomerase	motif	13.1281	10.7328
evm.model.Scaffold-131.27	Uncharacterized protein	motif	7.3133	10.3744
evm.model.Scaffold-131.32	Uncharacterized protein	motif	0.0884818	0.115885
evm.model.Scaffold-131.44	Putative RNA exonuclease NEF-sp	motif	5.35863	4.02479
evm.model.Scaffold-131.45	DNA replication licensing factor mcm4	motif	3.012	2.85208
evm.model.Scaffold-131.48	Exonuclease 3'-5' domain-containing protein 2	motif	27.7415	26.4414
evm.model.Scaffold-1312.1	Uncharacterized protein	motif	7.87583	4.67741
evm.model.Scaffold-1312.6	Uncharacterized protein	motif	0	0
evm.model.Scaffold-132.109	Uncharacterized protein	motif	0	0
evm.model.Scaffold-132.138	Uncharacterized protein	motif	0	0
evm.model.Scaffold-132.4	Deleted in lung and esophageal cancer protein 1	motif	0	0
evm.model.Scaffold-132.52	Uncharacterized protein	motif	0	0
evm.model.Scaffold-132.54	Blood vessel epicardial substance	motif	1.96674	1.99963
evm.model.Scaffold-132.59	Zinc finger protein 836	motif	0.244876	0.390908
evm.model.Scaffold-132.6	Non-structural maintenance of chromosomes element 1 homolog	motif	1.90052	1.84097
evm.model.Scaffold-132.64	Protein stoned-B	motif	3.07041	3.58879
evm.model.Scaffold-132.7	Ankyrin-3	motif	18.2841	18.0901
evm.model.Scaffold-132.78	Lipoma HMGIC fusion partner-like 2 protein	motif	2.25077	1.18826
evm.model.Scaffold-132.79	UPF0585 protein C16orf13 homolog A	motif	7.15158	7.21854
evm.model.Scaffold-132.80	AarF domain-containing protein kinase 4	motif	40.5119	70.5834
evm.model.Scaffold-132.85	Protein SMG9	motif	5.14081	5.44668
evm.model.Scaffold-1323.4	Uncharacterized protein	motif	0	0
evm.model.Scaffold-1326.1	Uncharacterized protein	motif	0	0
evm.model.Scaffold-133.1	Uncharacterized protein	motif	0	0
evm.model.Scaffold-133.102	Uncharacterized protein	motif	1.87018	0.214283
evm.model.Scaffold-133.103	Uncharacterized protein	motif	0.0435098	0.0448924
evm.model.Scaffold-133.133	Uncharacterized protein	motif	0	0
evm.model.Scaffold-133.145	Uncharacterized protein	motif	0	0
evm.model.Scaffold-133.157	Zinc finger protein 85	motif	2.23204	2.48716
evm.model.Scaffold-133.158	Uncharacterized protein	motif	0.265336	0.586314
evm.model.Scaffold-133.28	Polynucleotide 5'-hydroxyl-kinase NOL9 (Fragment)	motif	0	0
evm.model.Scaffold-133.30	DNA polymerase alpha subunit B	motif	5.17897	3.98077
evm.model.Scaffold-133.43	Uncharacterized protein	motif	0	0
evm.model.Scaffold-133.64	Sodium/calcium exchanger 2	motif	76.0266	108.891
evm.model.Scaffold-133.67	Denticleless protein homolog	motif	1.24487	0.846536
evm.model.Scaffold-133.71	Proton-coupled amino acid transporter 4	motif	21.6528	25.5766
evm.model.Scaffold-133.72	Stress-induced-phosphoprotein 1	motif	44.0077	37.4626
evm.model.Scaffold-133.83	Uncharacterized protein	motif	0	0.699115
evm.model.Scaffold-133.85	Uncharacterized protein	motif	0	0
evm.model.Scaffold-133.88	Aldose 1-epimerase	motif	4.8709	4.65248
evm.model.Scaffold-133.89	Uncharacterized protein	motif	0	0
evm.model.Scaffold-1334.3	GK16162	motif	28.0972	20.1649
evm.model.Scaffold-1337.1	Mediator of RNA polymerase II transcription subunit 24	motif	0.262985	0.652594
evm.model.Scaffold-1338.1	Uncharacterized protein	motif	0.250304	0.0476434
evm.model.Scaffold-1339.1	Uncharacterized protein	motif	7.96649	6.9139
evm.model.Scaffold-134.21	PCI domain-containing protein 2	motif	2.12306	1.682
evm.model.Scaffold-134.22	Leucine-rich repeat-containing protein 1	motif	2.58678	2.68351
evm.model.Scaffold-134.39	Uncharacterized protein	motif	0	0.368616
evm.model.Scaffold-134.41	Peptidyl-tRNA hydrolase ICT1, mitochondrial	motif	38.8071	38.2244
evm.model.Scaffold-134.45	HemK methyltransferase family member 1	motif	0.88399	0.800758
evm.model.Scaffold-134.48	Uncharacterized protein	motif	1.6899	1.19345
evm.model.Scaffold-134.58	Uncharacterized protein	motif	0	0
evm.model.Scaffold-134.6	Uncharacterized protein	motif	1.06549	1.09738
evm.model.Scaffold-134.8	HBS1-like protein	motif	10.1658	9.13124
evm.model.Scaffold-1344.2	Uncharacterized protein	motif	2.31992	2.19115
evm.model.Scaffold-1348.3	Uncharacterized protein	motif	8.68356	7.51829
evm.model.Scaffold-135.28	Uncharacterized protein	motif	0	0
evm.model.Scaffold-135.42	Uncharacterized protein	motif	0.151717	0
evm.model.Scaffold-135.43	Protein takeout	motif	195.884	104.497
evm.model.Scaffold-135.8	Uncharacterized protein	motif	0	0
evm.model.Scaffold-1351.1	Uncharacterized protein	motif	0.148725	0.159128
evm.model.Scaffold-1351.2	Uncharacterized protein	motif	0	0
evm.model.Scaffold-1351.3	Uncharacterized protein	motif	1.93766	5.88049
evm.model.Scaffold-1357.1	Uncharacterized protein	motif	3.60121	4.54543
evm.model.Scaffold-136.12	Uncharacterized protein	motif	0	0
evm.model.Scaffold-136.25	Basal cell adhesion molecule	motif	2.20399	2.20474
evm.model.Scaffold-136.28	Ribonucleases P/MRP protein subunit POP1	motif	3.01729	2.60325
evm.model.Scaffold-136.29	Golgin subfamily A member 7	motif	6.22116	9.04081
evm.model.Scaffold-136.32	tRNA (guanine(10)-N2)-methyltransferase homolog	motif	8.82869	8.44764
evm.model.Scaffold-136.33	PIN2/TERF1-interacting telomerase inhibitor 1	motif	25.4544	12.4253
evm.model.Scaffold-136.34	Uncharacterized protein	motif	0.373488	0
evm.model.Scaffold-136.41	Uncharacterized protein	motif	15.5876	13.6766
evm.model.Scaffold-136.43	Uncharacterized protein	motif	28.229	23.6043
evm.model.Scaffold-136.46	WD repeat-containing protein 36	motif	12.9465	7.65401
evm.model.Scaffold-136.47	Probable ATP-dependent RNA helicase pitchoune	motif	23.6993	12.4264
evm.model.Scaffold-136.58	Protein held out wings	motif	82.1788	96.433
evm.model.Scaffold-136.58.1	Uncharacterized protein	motif	0	0.0843123
evm.model.Scaffold-136.6	Uncharacterized protein	motif	0.121849	0
evm.model.Scaffold-136.66	Uncharacterized protein	motif	0	0
evm.model.Scaffold-136.67	Uncharacterized protein	motif	1.10444	0.0659958
evm.model.Scaffold-136.70	DDRGK domain;	motif	0	0
evm.model.Scaffold-1362.2	Uncharacterized protein	motif	0	0
evm.model.Scaffold-1368.2	AP-3 complex subunit mu-1	motif	6.02943	5.11875
evm.model.Scaffold-137.10	Uncharacterized protein	motif	4.61147	1.85704
evm.model.Scaffold-137.11	Uncharacterized protein K02A2.6 (Fragment)	motif	9.23318	12.4589
evm.model.Scaffold-137.18	Uncharacterized protein	motif	2.81416	3.86677
evm.model.Scaffold-137.24	Y+L amino acid transporter 2	motif	12.6632	7.95909
evm.model.Scaffold-137.25	Pro-resilin	motif	176.068	161.097
evm.model.Scaffold-137.32	Uncharacterized protein	motif	0.474909	0.495963
evm.model.Scaffold-137.35	Uncharacterized protein	motif	0	0
evm.model.Scaffold-137.52	Uncharacterized protein	motif	0	0.307175
evm.model.Scaffold-137.53	Protein FAM136A	motif	0	0
evm.model.Scaffold-137.54	Uncharacterized protein	motif	0.232956	0.246641
evm.model.Scaffold-137.55	Uncharacterized protein	motif	0	0
evm.model.Scaffold-1379.1	Uncharacterized protein	motif	0	0
evm.model.Scaffold-138.20	Uncharacterized protein (Fragment)	motif	0	0
evm.model.Scaffold-138.22	Uncharacterized protein	motif	0.777483	0.629558
evm.model.Scaffold-138.23	Uncharacterized protein	motif	0	0
evm.model.Scaffold-138.36	Band 4.1-like protein 4B	motif	78.9353	72.8615
evm.model.Scaffold-138.40	Uncharacterized protein	motif	3.72087	4.79285
evm.model.Scaffold-138.6	Uncharacterized protein	motif	0	0
evm.model.Scaffold-1380.1	Uncharacterized protein	motif	0	0
evm.model.Scaffold-1386.1	Polymerase delta-interacting protein 2	motif	0	0
evm.model.Scaffold-1386.2	Uncharacterized protein	motif	0	0
evm.model.Scaffold-139.10	Major facilitator superfamily domain-containing protein 8	motif	1.89378	2.3854
evm.model.Scaffold-139.14	RNA-binding protein 1	motif	1.96777	2.56408
evm.model.Scaffold-139.15	Probable protein kinase DDB G0291842	motif	10.5486	8.26213
evm.model.Scaffold-139.25	Uncharacterized protein	motif	0.0472477	0.0172427
evm.model.Scaffold-139.28	Endoribonuclease Dicer	motif	8.90994	8.75165
evm.model.Scaffold-14.12	Desumoylating isopeptidase 2	motif	0.336631	0.288166
evm.model.Scaffold-14.132	Tyrosine-protein kinase Fps85D	motif	0.413372	0.212725
evm.model.Scaffold-14.150	Acid sphingomyelinase-like phosphodiesterase 3a	motif	0.545077	0.939132
evm.model.Scaffold-14.162	Transcription factor Adf-1 (Fragment)	motif	0	0
evm.model.Scaffold-14.165	Uncharacterized protein	motif	2.28879	2.90656
evm.model.Scaffold-14.20	Glycerophosphocholine phosphodiesterase GPCPD1	motif	11.7342	13.2461
evm.model.Scaffold-14.23	Krueppel homolog 1	motif	11.0776	7.01305
evm.model.Scaffold-14.41	RNA-binding protein 45	motif	12.5888	13.2697
evm.model.Scaffold-14.5	Small nuclear ribonucleoprotein-associated protein B	motif	158.418	116.201
evm.model.Scaffold-14.58	Beta-lactamase OXA-9 (Fragment)	motif	0.0766578	0.0351764
evm.model.Scaffold-14.6	Monoacylglycerol lipase ABHD12	motif	13.9141	22.418
evm.model.Scaffold-14.77	Uncharacterized protein	motif	17.7178	24.5887
evm.model.Scaffold-14.79	MAP/microtubule affinity-regulating kinase 3	motif	95.4679	102.179
evm.model.Scaffold-14.82	Replication protein A 32 kDa subunit	motif	32.2811	22.9541
evm.model.Scaffold-14.83	O-acetyl-ADP-ribose deacetylase 1	motif	1.6405	1.54727
evm.model.Scaffold-14.94	Uncharacterized protein	motif	0	0
evm.model.Scaffold-140.14	Glutamate [NMDA] receptor subunit 1	motif	1.04054	0.813465
evm.model.Scaffold-140.19	RNA polymerase II-associated factor 1 homolog	motif	12.2121	11.3998
evm.model.Scaffold-140.20	Uncharacterized protein	motif	0	0.084541
evm.model.Scaffold-140.21	Organic cation transporter protein	motif	11.3574	12.1789
evm.model.Scaffold-140.22	Histone deacetylase 3	motif	3.48165	3.54003
evm.model.Scaffold-140.23	Transmembrane protein 39A	motif	23.3717	20.7992
evm.model.Scaffold-140.36	U7 snRNA-associated Sm-like protein LSm11	motif	3.77803	2.74572
evm.model.Scaffold-140.6	Telomerase reverse transcriptase	motif	0.482081	0.342634
evm.model.Scaffold-1402.1	Uncharacterized protein	motif	0	0
evm.model.Scaffold-141.12	Uncharacterized protein	motif	0	0.0475584
evm.model.Scaffold-141.21	Protein pellino	motif	23.7526	20.6022
evm.model.Scaffold-141.47	Uncharacterized protein	motif	0	0
evm.model.Scaffold-141.6	Transmembrane and TPR repeat-containing protein 2	motif	0.54387	0.412629
evm.model.Scaffold-141.9	Uncharacterized protein	motif	0.133029	0.393528
evm.model.Scaffold-1416.1	Uncharacterized protein (Fragment)	motif	0	0
evm.model.Scaffold-1416.2	Uncharacterized protein	motif	0	0
evm.model.Scaffold-1419.2	Transposable element Tc3 transposase	motif	0	0.081988
evm.model.Scaffold-142.17	Trimethylguanosine synthase	motif	7.6745	7.19837
evm.model.Scaffold-142.21	Zinc finger protein 91	motif	0.255692	0.137502
evm.model.Scaffold-142.31	Uncharacterized protein	motif	0	0
evm.model.Scaffold-142.32	Uncharacterized protein	motif	0	0
evm.model.Scaffold-143.18	Limulus clotting factor C	motif	2.2109	0.753212
evm.model.Scaffold-143.20	Protein Shroom	motif	7.3749	6.98195
evm.model.Scaffold-143.35	tRNA selenocysteine 1-associated protein 1	motif	3.21569	2.93193
evm.model.Scaffold-143.36	Inorganic pyrophosphatase	motif	16.5818	12.2429
evm.model.Scaffold-143.5	Protein Shroom	motif	4.21885	3.6165
evm.model.Scaffold-144.10	Uncharacterized protein	motif	3.57864	5.97722
evm.model.Scaffold-144.16	Class E basic helix-loop-helix protein 22	motif	0.120567	0.38581
evm.model.Scaffold-144.31	Collagen alpha-1(IV) chain	motif	174.507	107.702
evm.model.Scaffold-144.36	Cardioacceleratory peptide receptor	motif	0	0.0727422
evm.model.Scaffold-144.8	Uncharacterized protein C05D11.1	motif	19.5085	22.912
evm.model.Scaffold-144.9	DNA primase large subunit	motif	1.55709	0.897148
evm.model.Scaffold-1444.11	Uncharacterized protein	motif	0.515949	0.261175
evm.model.Scaffold-1444.14	26S proteasome non-ATPase regulatory subunit 4	motif	37.6797	39.3508
evm.model.Scaffold-1444.15	RNA-directed DNA polymerase from mobile element jockey	motif	0.121298	0.0999692
evm.model.Scaffold-1444.29	LINE-1 retrotransposable element ORF2 protein	motif	0.613581	1.2691
evm.model.Scaffold-1444.33	Uncharacterized protein	motif	0	0
evm.model.Scaffold-1444.8	Uncharacterized protein	motif	0.346994	0.166674
evm.model.Scaffold-1445.2	Pro-resilin	motif	9.34322	13.6467
evm.model.Scaffold-145.16	Uncharacterized protein	motif	0	0
evm.model.Scaffold-145.17	Persulfide dioxygenase ETHE1, mitochondrial	motif	0.564591	0.424228
evm.model.Scaffold-145.20	tRNA (cytosine(34)-C(5))-methyltransferase	motif	11.4563	9.26697
evm.model.Scaffold-145.44	Nucleotide exchange factor SIL1	motif	8.74728	7.15891
evm.model.Scaffold-145.47	Uncharacterized protein (Fragment)	motif	0.116186	0.183794
evm.model.Scaffold-145.5	Uncharacterized protein	motif	1.4308	1.52042
evm.model.Scaffold-145.8	Uncharacterized protein	motif	13.3703	14.8105
evm.model.Scaffold-146.17	F-BAR and double SH3 domains protein 2	motif	0.858448	0.948586
evm.model.Scaffold-146.19	Uncharacterized protein	motif	0	0
evm.model.Scaffold-146.24	Tubulin delta chain	motif	1.47044	1.3664
evm.model.Scaffold-146.26	GLTSCR1-like protein	motif	0.347794	0.582944
evm.model.Scaffold-146.39	Rabenosyn-5	motif	2.03822	2.08835
evm.model.Scaffold-146.43	Staphylococcal nuclease domain-containing protein 1	motif	82.5817	53.6145
evm.model.Scaffold-146.6	Uncharacterized protein	motif	0.290718	0.598155
evm.model.Scaffold-146.7	Uncharacterized protein	motif	2.0576	2.16547
evm.model.Scaffold-147.32	Uncharacterized protein	motif	0	0.392328
evm.model.Scaffold-147.44	Zinc transporter ZIP11	motif	6.0802	5.04278
evm.model.Scaffold-1470.1	Uncharacterized protein	motif	31.0979	29.8368
evm.model.Scaffold-148.10	RNA-directed DNA polymerase from mobile element jockey	motif	0.125603	0.460506
evm.model.Scaffold-148.11	Uncharacterized protein	motif	0.0923497	0.364299
evm.model.Scaffold-148.12	Uncharacterized protein	motif	0.43902	0.936454
evm.model.Scaffold-148.14	Fasciclin-3	motif	50.3564	51.5191
evm.model.Scaffold-148.40	Putative wd40 domain protein (Fragment)	motif	10.1495	8.38966
evm.model.Scaffold-148.43	KDEL motif-containing protein 1	motif	8.41577	7.80519
evm.model.Scaffold-148.54	Uncharacterized protein	motif	0	0
evm.model.Scaffold-149.35	Uncharacterized protein	motif	0	0
evm.model.Scaffold-149.44	Uncharacterized protein	motif	0	0
evm.model.Scaffold-149.49	Putative rtex-1 dt (Fragment)	motif	0.248144	0.210655
evm.model.Scaffold-149.57	Uncharacterized protein	motif	1.8258	1.87707
evm.model.Scaffold-149.61	Transcription factor Adf-1	motif	3.73941	2.77089
evm.model.Scaffold-149.64	GDP-fucose protein O-fucosyltransferase 1	motif	29.9225	26.474
evm.model.Scaffold-1498.10	Protein MCM10 homolog	motif	1.15592	1.18027
evm.model.Scaffold-1498.14	Nitrilase homolog 1	motif	5.51377	5.77048
evm.model.Scaffold-1498.9	Discoidin domain-containing receptor 2	motif	0.161199	0.280439
evm.model.Scaffold-15.10	Facilitated trehalose transporter Tret1	motif	1.98787	6.67144
evm.model.Scaffold-15.103	PiggyBac transposable element-derived protein 4	motif	0.588309	0.493759
evm.model.Scaffold-15.149	Transmembrane protein 185B	motif	21.759	19.957
evm.model.Scaffold-15.150	Mitochondrial fission process protein 1	motif	6.37069	10.0634
evm.model.Scaffold-15.171	Uncharacterized protein	motif	0.196498	0
evm.model.Scaffold-15.194	Uncharacterized protein	motif	0	0
evm.model.Scaffold-15.2	Uncharacterized protein	motif	0	0
evm.model.Scaffold-15.202	Ethanolaminephosphotransferase 1	motif	5.21776	5.51395
evm.model.Scaffold-15.207	T-box transcription factor TBX1-A	motif	0.275498	4.97818
evm.model.Scaffold-15.212	Uncharacterized protein	motif	0	0
evm.model.Scaffold-15.220	Plexin-A1	motif	19.4524	17.1307
evm.model.Scaffold-15.24	Transient receptor potential channel pyrexia	motif	5.9244	2.08325
evm.model.Scaffold-15.240	Uncharacterized protein	motif	0	0
evm.model.Scaffold-15.243	Uncharacterized protein	motif	13.9925	9.24918
evm.model.Scaffold-15.253	Polynucleotide 5'-hydroxyl-kinase NOL9 (Fragment)	motif	0	0.0310864
evm.model.Scaffold-15.255	UPF0693 protein C10orf32 homolog	motif	0.294829	0.622781
evm.model.Scaffold-15.264	Uncharacterized protein	motif	20.2148	13.6163
evm.model.Scaffold-15.266	Glucose-6-phosphate isomerase	motif	42.6431	62.3757
evm.model.Scaffold-15.267	Far upstream element-binding protein 1	motif	35.6759	40.9069
evm.model.Scaffold-15.289	Mesoderm induction early response protein 1	motif	0	0.105745
evm.model.Scaffold-15.290	Fructose-bisphosphate aldolase A	motif	186.12	160.865
evm.model.Scaffold-15.291	Uncharacterized protein	motif	17.953	14.4257
evm.model.Scaffold-15.303	Cyclin-dependent kinase 9	motif	0.10719	0.106911
evm.model.Scaffold-15.32	RNA-directed DNA polymerase from mobile element jockey	motif	0.236256	0.276053
evm.model.Scaffold-15.37	Uncharacterized protein	motif	0	0
evm.model.Scaffold-15.44	14-3-3 protein epsilon	motif	152.254	143.04
evm.model.Scaffold-15.53	Putative cell wall protein dan4 (Fragment)	motif	5.5045	4.60473
evm.model.Scaffold-15.65	Uncharacterized protein	motif	1.56703	0.11946
evm.model.Scaffold-15.71	Uncharacterized protein	motif	0.721374	1.16656
evm.model.Scaffold-15.95	Glucose dehydrogenase [FAD, quinone]	motif	1.72494	2.76772
evm.model.Scaffold-15.98	Malate dehydrogenase, mitochondrial	motif	131.548	152.435
evm.model.Scaffold-150.12	Uncharacterized protein	motif	0	0
evm.model.Scaffold-150.13	Elongation factor 1-delta	motif	507.972	322.284
evm.model.Scaffold-150.17	Exosome complex component RRP41	motif	29.4466	15.2593
evm.model.Scaffold-150.18	Polypeptide N-acetylgalactosaminyltransferase 5	motif	28.6965	30.056
evm.model.Scaffold-150.20	Uncharacterized protein	motif	0	1.76566
evm.model.Scaffold-150.26	Solute carrier family 12 member 9	motif	10.2028	11.9652
evm.model.Scaffold-150.32	Putative nuclease HARBI1	motif	1.30601	1.81418
evm.model.Scaffold-150.33	RuvB-like helicase 1	motif	6.49868	5.74577
evm.model.Scaffold-150.42	Uncharacterized protein	motif	0	0
evm.model.Scaffold-150.48	Uncharacterized protein	motif	0	0
evm.model.Scaffold-150.55	Uncharacterized protein	motif	0	0
evm.model.Scaffold-150.72	Uncharacterized protein	motif	0	0
evm.model.Scaffold-150.73	Uncharacterized protein	motif	0	0
evm.model.Scaffold-150.91	Uncharacterized protein	motif	0	0
evm.model.Scaffold-150.92	Uncharacterized protein	motif	0	0
evm.model.Scaffold-15081.1	Uncharacterized protein	motif	12.373	21.5944
evm.model.Scaffold-15099.101	Breast cancer metastasis-suppressor 1-like protein-A	motif	5.92691	4.15103
evm.model.Scaffold-15099.102	Translocation protein SEC63 homolog	motif	7.77243	7.44551
evm.model.Scaffold-15099.31	Uncharacterized protein	motif	0	0
evm.model.Scaffold-15099.32	Uncharacterized protein	motif	0	0
evm.model.Scaffold-15099.75	High mobility group protein 20A	motif	5.74534	4.04487
evm.model.Scaffold-15099.90	Inositol-trisphosphate 3-kinase B	motif	28.7897	17.6333
evm.model.Scaffold-15099.98	Uncharacterized protein	motif	0	0
evm.model.Scaffold-151.14	Cytochrome c oxidase polypeptide VIII	motif	953.924	1172.44
evm.model.Scaffold-151.15	RNA polymerase-associated protein CTR9 homolog	motif	15.3838	15.7691
evm.model.Scaffold-151.23	Uncharacterized protein	motif	0	0
evm.model.Scaffold-151.24	Uncharacterized protein	motif	0	0
evm.model.Scaffold-151.36	Uncharacterized protein	motif	0	0.0760576
evm.model.Scaffold-151.43	Putative uncharacterized protein	motif	0	0
evm.model.Scaffold-151.44	Putative transcription factor capicua	motif	12.578	13.876
evm.model.Scaffold-151.49	Transmembrane channel-like protein 5	motif	10.2397	17.3594
evm.model.Scaffold-151.50	Actin-related protein 8	motif	2.67629	2.34245
evm.model.Scaffold-151.53	Uncharacterized protein	motif	0	0.380624
evm.model.Scaffold-151.8	Low molecular weight phosphotyrosine protein phosphatase	motif	39.9903	21.4326
evm.model.Scaffold-151.9	Endoribonuclease dcr-1	motif	2.0404	2.64353
evm.model.Scaffold-1519.1	BTB/POZ domain-containing protein 6	motif	6.99374	8.96082
evm.model.Scaffold-152.13	Cytochrome P450 4V2	motif	95.6839	85.3935
evm.model.Scaffold-152.2	Uncharacterized protein	motif	1.10898	0.359401
evm.model.Scaffold-152.9	Collagen alpha-1(XVIII) chain	motif	14.0538	6.41714
evm.model.Scaffold-153.27	Putative uncharacterized protein	motif	1.83547	1.99258
evm.model.Scaffold-153.28	Putative uncharacterized protein	motif	0.150626	0.0713839
evm.model.Scaffold-153.32	Uncharacterized protein	motif	4.30611	1.71211
evm.model.Scaffold-153.37	Uncharacterized protein	motif	0	0.277524
evm.model.Scaffold-153.40	Trafficking protein particle complex subunit 6B	motif	0.724934	0.792765
evm.model.Scaffold-153.7	Protein couch potato	motif	3.89646	4.49286
evm.model.Scaffold-1537.2	Actin-related protein 3	motif	43.0445	35.2485
evm.model.Scaffold-154.10	Uncharacterized protein	motif	0.426054	1.77015
evm.model.Scaffold-154.24	Uncharacterized protein	motif	0	0
evm.model.Scaffold-154.3	Uncharacterized protein	motif	0	0
evm.model.Scaffold-154.39	Uncharacterized protein	motif	1.35795	1.54964
evm.model.Scaffold-154.40	Ubiquitin carboxyl-terminal hydrolase 8	motif	9.14407	7.12383
evm.model.Scaffold-154.76	Protein NLRC5 (Fragment)	motif	3.19737	3.43258
evm.model.Scaffold-1541.2	Uncharacterized protein	motif	3.04124	2.15673
evm.model.Scaffold-15463.1	Uncharacterized protein	motif	0	0.327472
evm.model.Scaffold-155.22	Coiled-coil domain-containing protein 132	motif	5.25721	5.18299
evm.model.Scaffold-155.24	GMP synthase [glutamine-hydrolyzing]	motif	58.2847	99.1325
evm.model.Scaffold-155.33	Uncharacterized protein	motif	3.5459	2.47956
evm.model.Scaffold-155.34	Uncharacterized protein	motif	2282.7	1429.94
evm.model.Scaffold-155.35	AT-hook-like domain signature; DNA binding domain with preference for A/T rich regions; AT-hook-like domain signature; AT hook motif;	motif	22.7454	15.1061
evm.model.Scaffold-156.36	Fork head domain-containing protein FD4	motif	0	0
evm.model.Scaffold-156.37	Coatomer subunit epsilon	motif	22.9578	17.7581
evm.model.Scaffold-156.40	NAD-dependent protein deacetylase sirtuin-1	motif	31.8247	26.3741
evm.model.Scaffold-156.41	40S ribosomal protein S24	motif	1194.94	523.47
evm.model.Scaffold-156.45	Uncharacterized protein	motif	0	0.361632
evm.model.Scaffold-156.69	Uncharacterized protein	motif	0	0
evm.model.Scaffold-156.75	Uncharacterized protein	motif	0	0
evm.model.Scaffold-156.92	Uncharacterized protein	motif	0	0.0474256
evm.model.Scaffold-1561.2	Uncharacterized protein	motif	0.941348	0.816503
evm.model.Scaffold-157.38	Testicular acid phosphatase homolog	motif	15.711	14.4964
evm.model.Scaffold-157.4	Lachesin	motif	0.989323	1.43869
evm.model.Scaffold-157.43	Uncharacterized protein	motif	0.467724	0.10067
evm.model.Scaffold-157.47	Integrator complex subunit 9	motif	7.91442	5.93286
evm.model.Scaffold-157.48	Cullin-associated NEDD8-dissociated protein 1	motif	12.2156	12.7408
evm.model.Scaffold-157.50	Activator of basal transcription 1	motif	2.73268	1.88053
evm.model.Scaffold-1577.3	Uncharacterized protein	motif	0.935569	1.58715
evm.model.Scaffold-158.16	Inositol-3-phosphate synthase 1-B	motif	66.8198	26.3383
evm.model.Scaffold-158.18	39S ribosomal protein L46, mitochondrial	motif	52.2276	59.4146
evm.model.Scaffold-158.23	Uncharacterized protein	motif	9.92319	10.9299
evm.model.Scaffold-158.3	Uncharacterized protein	motif	0	0.432064
evm.model.Scaffold-158.35	Beta-1,4-galactosyltransferase 7	motif	7.26646	7.90706
evm.model.Scaffold-158.6	Uncharacterized protein	motif	0.429163	0.634394
evm.model.Scaffold-158.63	Succinate dehydrogenase, cytochrome B small subunit	motif	0	0.108865
evm.model.Scaffold-158.7	RNA-directed DNA polymerase from mobile element jockey	motif	0.18002	0.0800074
evm.model.Scaffold-1582.1	Muscle M-line assembly protein unc-89	motif	9.19832	32.7847
evm.model.Scaffold-1583.5	PiggyBac transposable element-derived protein 3	motif	0	0.136301
evm.model.Scaffold-1585.4	Uncharacterized protein (Fragment)	motif	0	0
evm.model.Scaffold-1588.2	Uncharacterized protein	motif	0	0
evm.model.Scaffold-159.41	Zinc finger protein 701	motif	17.8425	17.1861
evm.model.Scaffold-159.43	Uncharacterized protein	motif	0.0665722	0.24378
evm.model.Scaffold-159.47	Zinc finger protein 84	motif	0.0646173	0.0191653
evm.model.Scaffold-159.49	RNA-binding protein 39	motif	255.052	244.74
evm.model.Scaffold-159.61	Zinc finger MYM-type protein 1	motif	0	0
evm.model.Scaffold-1591.3	Uncharacterized protein	motif	1.65782	4.22082
evm.model.Scaffold-16.10	Uncharacterized protein	motif	0.170957	0.263465
evm.model.Scaffold-16.101	Putative uncharacterized protein	motif	0	0
evm.model.Scaffold-16.102	Uncharacterized protein	motif	0	0
evm.model.Scaffold-16.11	Uncharacterized protein	motif	0.383436	0.613817
evm.model.Scaffold-16.123	Ubiquitin-conjugating enzyme E2 G1	motif	69.6452	48.2699
evm.model.Scaffold-16.128	Peroxisome assembly protein 12	motif	3.25785	2.81791
evm.model.Scaffold-16.129	Rho GTPase-activating protein 17	motif	17.1525	18.9283
evm.model.Scaffold-16.136	Uncharacterized protein	motif	1.93499	0
evm.model.Scaffold-16.14	Hexosaminidase D	motif	35.0484	57.0507
evm.model.Scaffold-16.140	Uncharacterized protein	motif	0	0
evm.model.Scaffold-16.146	Bardet-Biedl syndrome 5 protein homolog	motif	0.43672	0.379504
evm.model.Scaffold-16.163	Nuclear pore complex protein Nup98-Nup96	motif	15.3093	18.4099
evm.model.Scaffold-16.2	Uncharacterized protein	motif	0	0
evm.model.Scaffold-16.33	Serine protease 4	motif	0.153542	0.17485
evm.model.Scaffold-16.34	Nephrin	motif	4.08673	4.67801
evm.model.Scaffold-16.49	Uncharacterized protein	motif	0	0
evm.model.Scaffold-16.64	Leucine-rich repeat-containing G-protein coupled receptor 5	motif	4.11994	4.25263
evm.model.Scaffold-16.77	Uncharacterized protein	motif	456.531	297.669
evm.model.Scaffold-16.99	Synaptic vesicle glycoprotein 2B	motif	6.80491	4.92101
evm.model.Scaffold-160.17	Uncharacterized protein	motif	0	0
evm.model.Scaffold-160.20	cAMP-dependent protein kinase type II regulatory subunit	motif	23.9435	20.7566
evm.model.Scaffold-160.34	Down syndrome cell adhesion molecule-like protein Dscam2	motif	0.880917	1.01694
evm.model.Scaffold-160.47	Uncharacterized protein	motif	0.921756	0.636816
evm.model.Scaffold-1606.3	Uncharacterized protein	motif	9.31349	4.16316
evm.model.Scaffold-161.17	Probable ATP-dependent RNA helicase DDX28	motif	9.09926	9.47231
evm.model.Scaffold-161.7	Probable phenylalanine--tRNA ligase beta subunit	motif	22.5424	15.3664
evm.model.Scaffold-161.8	Fatty-acid amide hydrolase 2	motif	0.0667421	0.0745576
evm.model.Scaffold-1618.1	Uncharacterized protein	motif	0.51579	0.6357
evm.model.Scaffold-162.26	Presequence protease, mitochondrial	motif	17.1197	24.3711
evm.model.Scaffold-1628.1	Uncharacterized protein	motif	0	0
evm.model.Scaffold-163.9	Uncharacterized protein	motif	0	0
evm.model.Scaffold-164.6	Uncharacterized protein	motif	0	0
evm.model.Scaffold-1642.1	Uncharacterized protein	motif	0	0
evm.model.Scaffold-165.14	Nectin-3	motif	0	0
evm.model.Scaffold-165.3	Uncharacterized protein	motif	0	0
evm.model.Scaffold-165.30	Fibronectin type-III domain-containing protein 3a	motif	36.9143	38.5546
evm.model.Scaffold-165.36	ADP-ribosylation factor-like protein 2-binding protein	motif	7.00905	8.16238
evm.model.Scaffold-165.46	Retinoblastoma-binding protein 5 homolog	motif	3.11705	3.56246
evm.model.Scaffold-165.56	Uncharacterized protein	motif	0	0.107428
evm.model.Scaffold-166.13	Uncharacterized protein	motif	29.0814	21.4335
evm.model.Scaffold-166.17	Uncharacterized protein	motif	0	0
evm.model.Scaffold-166.30	Uncharacterized protein (Fragment)	motif	0	0
evm.model.Scaffold-1664.1	zinc finger;	motif	0.537379	0.551242
evm.model.Scaffold-167.10	Ubiquitin-like protein 5	motif	18.1692	16.1893
evm.model.Scaffold-167.11	Surfeit locus protein 4 homolog	motif	76.9477	52.9059
evm.model.Scaffold-167.12	SET and MYND domain-containing protein 4	motif	1.84702	3.22372
evm.model.Scaffold-167.13	Pre-rRNA-processing protein TSR1 homolog	motif	22.6266	20.9362
evm.model.Scaffold-167.2	Src substrate protein p85	motif	18.8373	16.4444
evm.model.Scaffold-167.23	Uncharacterized protein	motif	0	0
evm.model.Scaffold-167.41	Dehydrogenase/reductase SDR family member 7	motif	16.9963	17.8645
evm.model.Scaffold-167.42	Adenosine 3'-phospho 5'-phosphosulfate transporter 1	motif	6.58957	8.15009
evm.model.Scaffold-167.43	Uncharacterized protein	motif	1.13016	0.754038
evm.model.Scaffold-167.48	Uncharacterized protein	motif	0	0
evm.model.Scaffold-167.52	Dual specificity protein phosphatase 10	motif	39.9754	25.8363
evm.model.Scaffold-167.7	Fanconi anemia group M protein	motif	0.894811	0.592186
evm.model.Scaffold-167.8	Uncharacterized protein	motif	17.0262	31.4787
evm.model.Scaffold-168.15	Uncharacterized protein	motif	0	0.0420755
evm.model.Scaffold-168.20	UDP-glucuronic acid decarboxylase 1	motif	7.83722	6.48593
evm.model.Scaffold-168.41	Serine/threonine-protein kinase 4	motif	6.79279	8.9937
evm.model.Scaffold-168.42	Uncharacterized protein	motif	0	0.185872
evm.model.Scaffold-168.45	Multidrug resistance-associated protein 5	motif	10.3057	11.6072
evm.model.Scaffold-1683.2	Aromatic-amino-acid aminotransferase (Fragment)	motif	0.196425	0.113856
evm.model.Scaffold-169.1	Synaptotagmin 1	motif	7.02728	5.34953
evm.model.Scaffold-169.10	Potassium voltage-gated channel protein Shab	motif	6.8843	6.56709
evm.model.Scaffold-169.14	FIT family protein CG10671	motif	31.6599	34.5716
evm.model.Scaffold-169.16	Myeloid differentiation primary response protein MyD88	motif	17.762	11.3864
evm.model.Scaffold-169.2	HMG box-containing protein 1	motif	8.59172	6.84157
evm.model.Scaffold-169.20	Polynucleotide 5'-hydroxyl-kinase NOL9 (Fragment)	motif	0	0
evm.model.Scaffold-169.21	Trans-1,2-dihydrobenzene-1,2-diol dehydrogenase (Fragment)	motif	15.8173	15.7078
evm.model.Scaffold-169.31	LINE-1 retrotransposable element ORF2 protein	motif	0.654401	0.471656
evm.model.Scaffold-169.32	LisH domain and HEAT repeat-containing protein KIAA1468	motif	11.5777	9.81297
evm.model.Scaffold-169.33	Chromodomain Y-like protein	motif	10.0992	8.84122
evm.model.Scaffold-169.36	Programmed cell death protein 2	motif	5.13735	4.49134
evm.model.Scaffold-169.38	Craniofacial development protein 1	motif	41.093	28.8827
evm.model.Scaffold-169.39	Cirhin	motif	7.8088	4.54382
evm.model.Scaffold-17.10	Myc proto-oncogene protein	motif	3.25532	1.39914
evm.model.Scaffold-17.101	Reverse transcriptase-like protein-3	motif	0	0
evm.model.Scaffold-17.116	Uncharacterized protein	motif	65.6757	55.9971
evm.model.Scaffold-17.120	Structural maintenance of chromosomes protein 6	motif	9.0309	7.35662
evm.model.Scaffold-17.124	Uncharacterized protein	motif	0.0602581	0.36648
evm.model.Scaffold-17.153	Probable E3 ubiquitin-protein ligase HERC4	motif	6.76274	7.28308
evm.model.Scaffold-17.163	Telomerase reverse transcriptase (Fragment)	motif	10.6371	8.39141
evm.model.Scaffold-17.165	RNA polymerase II-associated protein 3	motif	7.57379	5.26946
evm.model.Scaffold-17.176	BolA-like protein DDB G0274169	motif	31.2472	24.3737
evm.model.Scaffold-17.178	Mitotic-spindle organizing protein 1	motif	39.5629	22.8704
evm.model.Scaffold-17.180	Uncharacterized protein	motif	22.6495	19.6833
evm.model.Scaffold-17.216	Leucine-rich repeat neuronal protein 2	motif	5.51878	4.10503
evm.model.Scaffold-17.220	Adenine phosphoribosyltransferase	motif	5.03747	4.02584
evm.model.Scaffold-17.222	Uncharacterized protein	motif	0	0
evm.model.Scaffold-17.223	Dystroglycan	motif	13.1822	17.2439
evm.model.Scaffold-17.243	CWF19-like protein 1	motif	7.65004	6.28746
evm.model.Scaffold-17.255	Atrial natriuretic peptide receptor 1	motif	0.473979	0.534653
evm.model.Scaffold-17.256	Sorting nexin-2	motif	38.2999	41.5243
evm.model.Scaffold-17.260	FERM domain-containing protein 5	motif	33.047	22.8391
evm.model.Scaffold-17.261	Uncharacterized protein	motif	0	0
evm.model.Scaffold-17.268	Uncharacterized protein	motif	0	0.206054
evm.model.Scaffold-17.278	39S ribosomal protein L54, mitochondrial	motif	34.145	27.0684
evm.model.Scaffold-17.279	Uncharacterized protein	motif	4.23746	4.33863
evm.model.Scaffold-17.283	Uncharacterized protein	motif	0	0.0757576
evm.model.Scaffold-17.285	Repulsive guidance molecule A	motif	104.006	109.527
evm.model.Scaffold-17.290	Uncharacterized protein (Fragment)	motif	0	0
evm.model.Scaffold-17.306	Superkiller viralicidic activity 2-like 2	motif	15.0908	13.8547
evm.model.Scaffold-17.307	Mitogen-activated protein kinase 14B	motif	34.1078	37.9557
evm.model.Scaffold-17.330	Uncharacterized protein	motif	0.0762338	0.256767
evm.model.Scaffold-17.337	Basic helix-loop-helix transcription factor amos	motif	0	0.0795638
evm.model.Scaffold-17.354	Adenosine monophosphate-protein transferase FICD homolog	motif	8.303	9.58557
evm.model.Scaffold-17.45	Arginyl-tRNA--protein transferase 1	motif	22.964	19.4143
evm.model.Scaffold-17.48	Glutathione S-transferase 1-1	motif	22.9504	21.5446
evm.model.Scaffold-17.65	Eclosion hormone	motif	8.55337	8.21526
evm.model.Scaffold-17.66	Uncharacterized protein	motif	0.186209	0.451814
evm.model.Scaffold-17.78	Serrate RNA effector molecule homolog	motif	37.8905	27.9989
evm.model.Scaffold-17.79	Putative wiskott aldrich syndrome (Fragment)	motif	3.6157	4.53232
evm.model.Scaffold-17.83	Wiskott-Aldrich syndrome protein family member 2	motif	18.0691	27.0594
evm.model.Scaffold-17.97	Tubby-related protein 4	motif	4.48542	4.941
evm.model.Scaffold-17.98	HIG1 domain family member 1A, mitochondrial	motif	148.699	152.731
evm.model.Scaffold-170.20	Uncharacterized protein	motif	0	0
evm.model.Scaffold-170.29	Uncharacterized protein	motif	0.0450618	0
evm.model.Scaffold-170.33	Uncharacterized protein	motif	0	0
evm.model.Scaffold-170.43	Uncharacterized protein	motif	0.954171	0.497447
evm.model.Scaffold-170.58	Probable cytosolic iron-sulfur protein assembly protein 1	motif	17.0648	18.0315
evm.model.Scaffold-170.7	N-acetyltransferase 10	motif	5.96621	3.87343
evm.model.Scaffold-170.71	Uncharacterized protein	motif	0.103815	0
evm.model.Scaffold-1709.1	Uncharacterized protein	motif	0	0.426688
evm.model.Scaffold-1709.2	Uncharacterized protein	motif	5.7484	8.34711
evm.model.Scaffold-171.17	Serine/threonine-protein kinase OSR1	motif	10.2988	8.79057
evm.model.Scaffold-171.24	Uncharacterized protein	motif	16.0758	16.7789
evm.model.Scaffold-171.36	Neural-cadherin	motif	2.4415	1.02234
evm.model.Scaffold-171.7	Uncharacterized protein	motif	0	0
evm.model.Scaffold-1711.1	Uncharacterized protein	motif	0.119489	0.113188
evm.model.Scaffold-1718.1	Uncharacterized protein	motif	0	0
evm.model.Scaffold-1719.1	Uncharacterized protein	motif	0	0.0363308
evm.model.Scaffold-1719.3	Uncharacterized protein	motif	0.21683	0
evm.model.Scaffold-172.15	Focal adhesion kinase 1	motif	19.1499	19.5639
evm.model.Scaffold-172.21	Uncharacterized protein	motif	0	0
evm.model.Scaffold-172.27	GTP-binding protein REM 1	motif	0	0.0331296
evm.model.Scaffold-172.34	Delta-1-pyrroline-5-carboxylate dehydrogenase	motif	272.918	574.074
evm.model.Scaffold-172.41	Alpha/beta hydrolase domain-containing protein 11	motif	2.69441	3.70744
evm.model.Scaffold-172.5	RNA-directed DNA polymerase from mobile element jockey	motif	0	0.0618265
evm.model.Scaffold-1720.1	UBX domain-containing protein 1-B	motif	60.2934	33.2252
evm.model.Scaffold-1721.2	Uncharacterized protein	motif	0	0
evm.model.Scaffold-1728.1	Protein bric-a-brac 2	motif	12.867	15.678
evm.model.Scaffold-173.100	Receptor-type tyrosine-protein phosphatase N2	motif	2.39399	2.00518
evm.model.Scaffold-173.101	Uncharacterized protein	motif	0	0
evm.model.Scaffold-173.104	Reverse transcriptase	motif	0	0
evm.model.Scaffold-173.17	Uncharacterized protein	motif	0	0.214633
evm.model.Scaffold-173.31	Uncharacterized protein	motif	0.527623	0.21795
evm.model.Scaffold-173.39	Erythroid differentiation-related factor 1	motif	4.67572	4.09431
evm.model.Scaffold-173.83	Facilitated trehalose transporter Tret1	motif	4.76547	4.60436
evm.model.Scaffold-173.85	Uncharacterized protein	motif	0	0
evm.model.Scaffold-173.90	Semaphorin-1A	motif	3.24787	3.49285
evm.model.Scaffold-173.92	Uncharacterized protein	motif	0	0.176415
evm.model.Scaffold-1731.1	Uncharacterized protein	motif	3.11712	2.74564
evm.model.Scaffold-174.14	Alpha-actinin, sarcomeric	motif	49.5822	81.8115
evm.model.Scaffold-175.27	F-box/LRR-repeat protein 20	motif	3.22669	1.28923
evm.model.Scaffold-175.30	Uncharacterized protein	motif	17.4338	17.8342
evm.model.Scaffold-175.31	Uncharacterized protein	motif	0	0
evm.model.Scaffold-175.32	7-methylguanosine phosphate-specific 5'-nucleotidase	motif	3.9913	4.51003
evm.model.Scaffold-175.42	Uncharacterized protein	motif	0	0
evm.model.Scaffold-175.49	Uncharacterized protein	motif	3.0974	4.10359
evm.model.Scaffold-175.58	40S ribosomal protein S6	motif	3079.36	1429.32
evm.model.Scaffold-175.9	Uncharacterized protein	motif	3.52027	2.50293
evm.model.Scaffold-1750.1	Uncharacterized protein	motif	1.44411	2.34599
evm.model.Scaffold-1751.1	Uncharacterized protein	motif	0.0808382	0.0878131
evm.model.Scaffold-1753.1	Uncharacterized protein	motif	12.9485	13.6457
evm.model.Scaffold-1753.2	Uncharacterized protein	motif	0	0
evm.model.Scaffold-1758.1	Intraflagellar transport protein 46 homolog	motif	6.24205	4.78435
evm.model.Scaffold-176.11	Uncharacterized protein	motif	0.488777	0.760865
evm.model.Scaffold-176.14	Uncharacterized protein	motif	0.163534	0.349591
evm.model.Scaffold-176.21	Protein dispatched homolog 1	motif	8.71831	8.33531
evm.model.Scaffold-176.38	Uncharacterized protein	motif	0	0
evm.model.Scaffold-176.9	Uncharacterized protein	motif	4.38414	0.841685
evm.model.Scaffold-177.21	Rab3 GTPase-activating protein non-catalytic subunit	motif	10.8876	13.6933
evm.model.Scaffold-1774.5	Uncharacterized protein	motif	0.947574	0.593506
evm.model.Scaffold-1774.6	Alanine aminotransferase 1	motif	1.02568	0.579676
evm.model.Scaffold-178.1	Uncharacterized protein	motif	0	0
evm.model.Scaffold-178.12	Esterase FE4	motif	252.535	93.0961
evm.model.Scaffold-178.5	Methyltransferase-like protein 13	motif	6.19338	4.85269
evm.model.Scaffold-178.9	Arylsulfatase B	motif	153.499	209.486
evm.model.Scaffold-179.26	Uncharacterized protein	motif	0	0
evm.model.Scaffold-179.29	Uncharacterized protein	motif	0	0
evm.model.Scaffold-179.37	Low-density lipoprotein receptor-related protein 2	motif	109.849	105.933
evm.model.Scaffold-179.44	Uncharacterized protein	motif	83.3344	109.962
evm.model.Scaffold-179.45	Alanine--glyoxylate aminotransferase 2, mitochondrial	motif	2.00711	2.18387
evm.model.Scaffold-179.6	Uncharacterized protein	motif	0	0
evm.model.Scaffold-17961.1	Uncharacterized protein	motif	1.11551	0.580291
evm.model.Scaffold-1797.1	Uncharacterized protein	motif	0	0
evm.model.Scaffold-18.132	Flotillin-2	motif	0.121071	0.0638145
evm.model.Scaffold-18.144	Uncharacterized protein	motif	0	0
evm.model.Scaffold-18.153	Uncharacterized protein	motif	0	0.286756
evm.model.Scaffold-18.156	AP-3 complex subunit beta-2	motif	13.1652	15.0855
evm.model.Scaffold-18.162	BTB/POZ domain-containing protein 6-B	motif	0	0.0779064
evm.model.Scaffold-18.164	Protein atonal homolog 8	motif	7.46791	7.66091
evm.model.Scaffold-18.17	Uncharacterized protein	motif	0	0
evm.model.Scaffold-18.170	Signal peptidase complex subunit 1	motif	13.3253	14.7304
evm.model.Scaffold-18.172	Uncharacterized protein	motif	16.1576	15.5749
evm.model.Scaffold-18.173	Uncharacterized protein	motif	0	0
evm.model.Scaffold-18.174	Zinc finger protein 235	motif	3.12753	2.43132
evm.model.Scaffold-18.179	Uncharacterized protein	motif	12.4813	16.0147
evm.model.Scaffold-18.18	Uncharacterized protein	motif	0	0
evm.model.Scaffold-18.180	Uncharacterized protein	motif	33.4791	25.5422
evm.model.Scaffold-18.181	Sodium/hydrogen exchanger 7	motif	23.7228	26.9863
evm.model.Scaffold-18.182	UMP-CMP kinase	motif	52.9907	35.9577
evm.model.Scaffold-18.2	Proteasome-associated protein ECM29 homolog	motif	4.77121	5.25907
evm.model.Scaffold-18.230	Uncharacterized protein	motif	0	0
evm.model.Scaffold-18.247	SWM histone demethylase complex subunit phf2	motif	3.4258	1.9495
evm.model.Scaffold-18.248	Uncharacterized protein	motif	0	0
evm.model.Scaffold-18.259	Monocarboxylate transporter 14	motif	39.121	50.7745
evm.model.Scaffold-18.276	Angiotensin-converting enzyme	motif	626.661	294.828
evm.model.Scaffold-18.277	Probable chitinase 3	motif	133.13	113.297
evm.model.Scaffold-18.278	Uncharacterized protein	motif	0	0
evm.model.Scaffold-18.28	Uncharacterized protein	motif	0.24431	0.59989
evm.model.Scaffold-18.280	Uncharacterized protein	motif	0	0
evm.model.Scaffold-18.30	Peroxidasin	motif	0.473378	0.375056
evm.model.Scaffold-18.32	Uncharacterized protein	motif	0.308336	0.714465
evm.model.Scaffold-18.40	RNA-directed DNA polymerase from mobile element jockey	motif	0	0
evm.model.Scaffold-18.47	Uncharacterized protein	motif	0	0
evm.model.Scaffold-18.67	Uncharacterized protein	motif	1.62629	1.10256
evm.model.Scaffold-18.72	Uncharacterized protein	motif	0	0
evm.model.Scaffold-18.79	THAP domain-containing protein 7	motif	0	0.114846
evm.model.Scaffold-18.85	RNA-directed DNA polymerase from mobile element jockey	motif	0.493488	0.538345
evm.model.Scaffold-18.88	Uncharacterized protein	motif	0	0
evm.model.Scaffold-18.90	Spermatogenesis-associated protein 13	motif	8.13197	8.47112
evm.model.Scaffold-18.95	Farnesol dehydrogenase	motif	23.3364	4.91855
evm.model.Scaffold-180.20	Uncharacterized protein	motif	7.08121	5.20479
evm.model.Scaffold-180.21	40S ribosomal protein S14	motif	2424.61	1103.63
evm.model.Scaffold-180.25	Cytochrome P450 6A1	motif	0.149189	0.232556
evm.model.Scaffold-180.26	Probable cytochrome P450 6a14	motif	213.703	119.433
evm.model.Scaffold-180.32	SprT-like domain-containing protein Spartan	motif	6.89421	4.37041
evm.model.Scaffold-181.20	Uncharacterized protein	motif	0	0
evm.model.Scaffold-181.29	RNA-directed DNA polymerase from mobile element jockey	motif	0.0520284	0.0336382
evm.model.Scaffold-181.48	TRAF-interacting protein	motif	0	0.134204
evm.model.Scaffold-181.7	Glycine--tRNA ligase	motif	54.3115	42.0673
evm.model.Scaffold-181.8	Lipid storage droplets surface-binding protein 1	motif	37.2534	5.56173
evm.model.Scaffold-182.15	Nuclear valosin-containing protein-like	motif	20.0985	17.1
evm.model.Scaffold-182.18	Protein Jumonji	motif	10.5785	9.33983
evm.model.Scaffold-182.19	Modifier of mdg4	motif	3.60479	3.84488
evm.model.Scaffold-182.8	Uncharacterized protein	motif	9.9499	7.81904
evm.model.Scaffold-1820.2	Transposable element Tc3 transposase	motif	0	0.028445
evm.model.Scaffold-183.18	LIM and calponin homology domains-containing protein 1	motif	44.5431	58.0705
evm.model.Scaffold-183.25	Cell division cycle 7-related protein kinase	motif	1.68966	1.3803
evm.model.Scaffold-183.28	Eukaryotic translation initiation factor 2 subunit 3	motif	129.504	99.097
evm.model.Scaffold-183.29	Uncharacterized protein	motif	0	0
evm.model.Scaffold-184.12	Uncharacterized protein	motif	0	0
evm.model.Scaffold-184.37	Coiled-coil and C2 domain-containing protein 1-like	motif	27.717	25.8803
evm.model.Scaffold-1845.1	Uncharacterized protein	motif	0	0
evm.model.Scaffold-185.28	Uncharacterized protein	motif	0.226815	0
evm.model.Scaffold-185.43	Acylpyruvase FAHD1, mitochondrial	motif	7.02898	10.4603
evm.model.Scaffold-185.45	F-box/WD repeat-containing protein 1A	motif	42.4992	31.6417
evm.model.Scaffold-185.52	Uncharacterized protein	motif	6.45511	8.1327
evm.model.Scaffold-1856.1	Carbonic anhydrase 9	motif	0.743924	0.115262
evm.model.Scaffold-1859.1	Uncharacterized protein	motif	0	0
evm.model.Scaffold-186.11	Lysine-specific demethylase 8	motif	1.87619	1.24935
evm.model.Scaffold-186.18	Diacylglycerol kinase theta	motif	18.1193	18.2601
evm.model.Scaffold-186.25	Uncharacterized protein	motif	0.149528	0.229614
evm.model.Scaffold-186.27	Bone morphogenetic protein receptor type-1B	motif	13.8045	15.2514
evm.model.Scaffold-186.35	Cilia- and flagella-associated protein 74	motif	0.0093066	0
evm.model.Scaffold-1860.2	Zinc finger protein 271	motif	0.113552	0.269372
evm.model.Scaffold-1869.1	Uncharacterized protein	motif	0	0
evm.model.Scaffold-188.22	Serine proteinase stubble	motif	2.31808	1.49639
evm.model.Scaffold-188.24	Sex determination protein fruitless	motif	7.43304	7.21116
evm.model.Scaffold-188.27	Y+L amino acid transporter 2	motif	84.7517	67.4405
evm.model.Scaffold-1884.1	Myelin expression factor 2	motif	54.5176	45.2606
evm.model.Scaffold-1886.1	Voltage-dependent T-type calcium channel subunit alpha-1G	motif	0.256102	0.496371
evm.model.Scaffold-189.2	Transmembrane and TPR repeat-containing protein 4	motif	67.144	90.1781
evm.model.Scaffold-1891.1	Uncharacterized protein	motif	5.09865	1.89023
evm.model.Scaffold-1897.1	RNA-directed DNA polymerase from mobile element jockey	motif	0	0
evm.model.Scaffold-19.122	Programmed cell death protein 7	motif	52.0477	43.9191
evm.model.Scaffold-19.146	Fibrillin-2	motif	19.9904	28.0541
evm.model.Scaffold-19.155	Uncharacterized protein	motif	47.0287	10.5275
evm.model.Scaffold-19.168	Uncharacterized protein	motif	0	0
evm.model.Scaffold-19.212	Uncharacterized protein	motif	0	0
evm.model.Scaffold-19.217	Uncharacterized protein	motif	28.2173	51.7613
evm.model.Scaffold-19.222	Uncharacterized protein	motif	1.75359	2.97991
evm.model.Scaffold-19.256	Uncharacterized protein	motif	0	0
evm.model.Scaffold-19.26	Uncharacterized protein	motif	0	0
evm.model.Scaffold-19.60	Uncharacterized protein	motif	0	0
evm.model.Scaffold-19.66	Uncharacterized protein	motif	0	0
evm.model.Scaffold-19.86	Polynucleotide 5'-hydroxyl-kinase NOL9 (Fragment)	motif	0	0
evm.model.Scaffold-19.89	Sodium channel protein para	motif	14.3931	15.0716
evm.model.Scaffold-19.91	Tyrosine-protein phosphatase non-receptor type 9	motif	5.88141	6.93569
evm.model.Scaffold-19.93	Integrator complex subunit 3	motif	6.09511	7.72863
evm.model.Scaffold-19.96	Transcription initiation factor TFIID subunit 10	motif	14.6469	16.9727
evm.model.Scaffold-190.2	Uncharacterized protein	motif	0	0
evm.model.Scaffold-190.24	Uncharacterized protein	motif	0	0
evm.model.Scaffold-190.3	Sodium-coupled monocarboxylate transporter 2	motif	35.5829	22.8328
evm.model.Scaffold-190.7	Caseinolytic peptidase B protein homolog	motif	46.1371	61.612
evm.model.Scaffold-1900.2	Uncharacterized protein	motif	0	0
evm.model.Scaffold-191.16	Ion transport peptide	motif	13.8796	6.36756
evm.model.Scaffold-191.20	Uncharacterized protein	motif	0	0
evm.model.Scaffold-191.23	Uncharacterized protein	motif	0.957812	1.1028
evm.model.Scaffold-191.26	NF-kappa-B essential modulator	motif	61.8011	46.4084
evm.model.Scaffold-191.29	Protein NLRC3	motif	0.328527	0.192395
evm.model.Scaffold-191.3	ATP-binding cassette sub-family G member 4	motif	19.17	18.3593
evm.model.Scaffold-191.32	Uncharacterized protein	motif	0	0
evm.model.Scaffold-191.5	Protein turtle	motif	4.27896	5.48216
evm.model.Scaffold-191.6	RNA-directed DNA polymerase from mobile element jockey	motif	0.10895	0.042907
evm.model.Scaffold-192.13	L-galactose dehydrogenase	motif	3.55038	2.03673
evm.model.Scaffold-192.22	Coiled-coil domain-containing protein 137	motif	8.19534	5.51852
evm.model.Scaffold-192.29	Uncharacterized protein	motif	0	0
evm.model.Scaffold-192.3	Uncharacterized protein	motif	0	0.272627
evm.model.Scaffold-192.33	DNA/RNA-binding protein KIN17	motif	5.43767	5.67361
evm.model.Scaffold-192.39	Probable aconitate hydratase, mitochondrial	motif	157.225	478.919
evm.model.Scaffold-192.49	Uncharacterized protein	motif	0.982151	1.92503
evm.model.Scaffold-192.9	Harmonin	motif	15.1062	19.3008
evm.model.Scaffold-193.17	Origin recognition complex subunit 1	motif	3.46554	2.404
evm.model.Scaffold-193.23	Uncharacterized protein	motif	0.23439	0.0243213
evm.model.Scaffold-194.7	Uncharacterized protein	motif	0	0
evm.model.Scaffold-1946.2	Uncharacterized protein	motif	16.4875	16.2978
evm.model.Scaffold-195.2	Uncharacterized protein	motif	1.0449	0.194619
evm.model.Scaffold-196.32	Uncharacterized protein	motif	23.8279	25.8832
evm.model.Scaffold-196.7	Tumor necrosis factor alpha-induced protein 8-like protein	motif	3.54858	2.74697
evm.model.Scaffold-1960.2	Serine proteinase stubble	motif	5.15434	2.95296
evm.model.Scaffold-1968.1	Uncharacterized protein	motif	0	0
evm.model.Scaffold-197.16	Uncharacterized protein	motif	7.06809	9.84363
evm.model.Scaffold-197.32	Uncharacterized protein	motif	3.07289	3.48249
evm.model.Scaffold-197.44	Pikachurin	motif	6.28362	6.72583
evm.model.Scaffold-197.8	Uncharacterized protein	motif	0.297465	0
evm.model.Scaffold-198.20	Serine/threonine-protein phosphatase PP1-beta	motif	59.7554	51.1204
evm.model.Scaffold-198.21	Ecdysis triggering hormone	motif	0.285835	0.138777
evm.model.Scaffold-198.25	Uncharacterized protein	motif	0.273113	0.140647
evm.model.Scaffold-198.35	Uncharacterized protein	motif	0	0
evm.model.Scaffold-198.5	Uncharacterized protein	motif	0	0.18846
evm.model.Scaffold-198.6	RNA-directed DNA polymerase from mobile element jockey	motif	1.02904	1.55625
evm.model.Scaffold-1985.2	Uncharacterized protein	motif	0	0
evm.model.Scaffold-1986.1	Uncharacterized protein	motif	0	0
evm.model.Scaffold-199.23	Mannosyl-oligosaccharide glucosidase	motif	0.90066	0.881252
evm.model.Scaffold-199.29	Uncharacterized protein	motif	0	0
evm.model.Scaffold-2.108	Transcriptional repressor scratch 1	motif	0.229955	0.0402612
evm.model.Scaffold-2.109	Sodium/bile acid cotransporter 7-B	motif	4.36251	5.08291
evm.model.Scaffold-2.113	Mpv17-like protein (Fragment)	motif	37.2081	60.3507
evm.model.Scaffold-2.114	Suppressor of G2 allele of SKP1 homolog	motif	54.2515	42.908
evm.model.Scaffold-2.115	Armadillo repeat-containing protein 4	motif	6.1512	5.15293
evm.model.Scaffold-2.116	Uncharacterized protein	motif	0	0
evm.model.Scaffold-2.118	Uncharacterized protein	motif	0	0
evm.model.Scaffold-2.119	UDP-glucuronosyltransferase 1-2	motif	7.63746	3.47928
evm.model.Scaffold-2.128	Putative uncharacterized protein	motif	0	0
evm.model.Scaffold-2.131	Cytochrome b5-related protein	motif	53.7054	69.8688
evm.model.Scaffold-2.132	Uncharacterized protein	motif	0	0
evm.model.Scaffold-2.136	Discoidin domain-containing receptor 2	motif	0	0
evm.model.Scaffold-2.138	Beta-1 adrenergic receptor	motif	3.04177	2.36659
evm.model.Scaffold-2.139	Leucine-rich repeat-containing protein 40	motif	0.0369623	0
evm.model.Scaffold-2.142	Uncharacterized protein	motif	0	0
evm.model.Scaffold-2.158	Uncharacterized protein	motif	0	0
evm.model.Scaffold-2.161	Syntaxin-1A	motif	27.4563	20.8093
evm.model.Scaffold-2.162	GTP-binding nuclear protein Ran	motif	300.434	170.638
evm.model.Scaffold-2.173	Syntaxin-1A	motif	21.5956	19.7532
evm.model.Scaffold-2.174	Myosin-IB	motif	30.7022	17.2559
evm.model.Scaffold-2.175	Uncharacterized protein	motif	0.245336	0
evm.model.Scaffold-2.177	Kinesin-like protein KIF12	motif	1.10007	0.332301
evm.model.Scaffold-2.178	Uncharacterized protein	motif	1.04775	0
evm.model.Scaffold-2.192	UDP-glucuronosyltransferase 1-5	motif	0.756717	2.06723
evm.model.Scaffold-2.203	Uncharacterized protein	motif	0.284137	0
evm.model.Scaffold-2.213	Uncharacterized protein	motif	0	0
evm.model.Scaffold-2.226	Uncharacterized protein	motif	0	0
evm.model.Scaffold-2.234	Uncharacterized protein	motif	5.67038	6.57273
evm.model.Scaffold-2.26	Uncharacterized protein	motif	0	0
evm.model.Scaffold-2.38	Uncharacterized protein	motif	0.680506	1.10432
evm.model.Scaffold-2.44	Uncharacterized protein	motif	0.653184	1.13041
evm.model.Scaffold-2.60	Unconventional myosin-XVIIIa	motif	8.40815	11.8216
evm.model.Scaffold-2.79	CD63 antigen	motif	10.4331	11.7804
evm.model.Scaffold-2.8	Serine hydroxymethyltransferase, mitochondrial	motif	11.9436	8.45224
evm.model.Scaffold-2.81	Uncharacterized protein	motif	0.455535	0.321379
evm.model.Scaffold-2.85	Telomerase-binding protein EST1A	motif	13.2525	14.4717
evm.model.Scaffold-2.86	Uncharacterized protein	motif	283.793	325.275
evm.model.Scaffold-2.87	Ovarian-specific serine/threonine-protein kinase Lok	motif	1.92864	1.12416
evm.model.Scaffold-2.92	Protein phosphatase 1E	motif	9.65978	11.1183
evm.model.Scaffold-20.103	Uncharacterized protein	motif	104.605	6.75487
evm.model.Scaffold-20.112	Protein SSUH2 homolog	motif	2.27454	1.78932
evm.model.Scaffold-20.120	Serine proteinase stubble	motif	1.92322	3.90955
evm.model.Scaffold-20.121	L-threonine ammonia-lyase	motif	26.144	10.4218
evm.model.Scaffold-20.130	Histone lysine demethylase PHF8	motif	3.47315	3.48213
evm.model.Scaffold-20.132	Uncharacterized protein	motif	53.3074	50.6767
evm.model.Scaffold-20.134	Sodium- and chloride-dependent GABA transporter 1	motif	8.05896	7.11368
evm.model.Scaffold-20.135	Uncharacterized protein	motif	18.8425	9.2525
evm.model.Scaffold-20.148	Zinc transporter ZIP10	motif	28.2616	25.1574
evm.model.Scaffold-20.15	Zinc finger protein rotund	motif	0.423796	0.536201
evm.model.Scaffold-20.171	Calmodulin	motif	3.42425	2.15631
evm.model.Scaffold-20.173	DEP domain-containing protein 1A	motif	4.59464	4.04947
evm.model.Scaffold-20.191	Ribokinase	motif	2.83592	2.73526
evm.model.Scaffold-20.195	Putative myosin class ii heavy chain (Fragment)	motif	64.0888	105.909
evm.model.Scaffold-20.196	Peptidoglycan-recognition protein LB	motif	4.03719	1.69537
evm.model.Scaffold-20.209	Ankyrin-3	motif	11.0473	27.7003
evm.model.Scaffold-20.210	Protein wntless	motif	26.2742	25.4684
evm.model.Scaffold-20.247	E3 ubiquitin-protein ligase MYLIP-A	motif	18.7417	19.7606
evm.model.Scaffold-20.252	JmjC domain-containing histone demethylation protein 1	motif	6.60872	7.41152
evm.model.Scaffold-20.258	Uncharacterized protein	motif	0.103594	0
evm.model.Scaffold-20.263	Uncharacterized protein	motif	1.03302	1.43845
evm.model.Scaffold-20.266	Solute carrier family 41 member 1	motif	35.019	29.4614
evm.model.Scaffold-20.268	Uncharacterized protein	motif	0	0
evm.model.Scaffold-20.270	Catenin delta-2	motif	15.8851	17.7795
evm.model.Scaffold-20.289	Nuclear cap-binding protein subunit 1 (Fragment)	motif	0	0
evm.model.Scaffold-20.3	Uncharacterized protein	motif	0	0.0775391
evm.model.Scaffold-20.303	Uncharacterized protein	motif	0	0
evm.model.Scaffold-20.306	LRR domain-containing protein	motif	1.19776	1.31207
evm.model.Scaffold-20.312	Segmentation polarity homeobox protein engrailed	motif	13.6824	13.2985
evm.model.Scaffold-20.328	Uncharacterized protein	motif	1.67842	6.01563
evm.model.Scaffold-20.330	Uncharacterized protein	motif	1.15098	1.18998
evm.model.Scaffold-20.347	Uncharacterized protein	motif	0.0851812	0.322662
evm.model.Scaffold-20.349	CXXC-type zinc finger protein 1	motif	2.41692	2.41373
evm.model.Scaffold-20.358	Uncharacterized protein	motif	0	0
evm.model.Scaffold-20.360	Uncharacterized protein	motif	0	0
evm.model.Scaffold-20.365	Ras-like protein family member 10B	motif	0.46011	0.644036
evm.model.Scaffold-20.366	Odorant receptor coreceptor	motif	0	0
evm.model.Scaffold-20.383	Gamma-glutamyl hydrolase A	motif	19.2051	16.7105
evm.model.Scaffold-20.393	Leucine-rich repeat-containing protein 16A	motif	13.1733	12.8686
evm.model.Scaffold-20.398	Uncharacterized protein (Fragment)	motif	0	0
evm.model.Scaffold-20.48	Uncharacterized protein (Fragment)	motif	0.320992	0.106057
evm.model.Scaffold-20.56	Uncharacterized protein	motif	0.415655	0
evm.model.Scaffold-20.58	Uncharacterized protein	motif	0	0
evm.model.Scaffold-20.59	Protein son of sevenless	motif	8.37545	8.15859
evm.model.Scaffold-20.63	Probable nuclear hormone receptor HR3	motif	2.46508	1.73391
evm.model.Scaffold-20.66	Histidine decarboxylase	motif	1.10866	1.45873
evm.model.Scaffold-20.69	Malignant fibrous histiocytoma-amplified sequence 1	motif	1.60145	1.60011
evm.model.Scaffold-20.84	Transmembrane protein 68	motif	88.8575	35.9119
evm.model.Scaffold-20.85	Bone morphogenetic protein receptor type-2	motif	6.42564	7.40475
evm.model.Scaffold-20.87	Fumarylacetoacetase	motif	68.7335	63.4932
evm.model.Scaffold-20.88	Chaoptin	motif	52.2984	43.9577
evm.model.Scaffold-200.13	Myosin-VIIa	motif	18.6774	17.7131
evm.model.Scaffold-200.15	Exosome complex component RRP40	motif	13.7426	13.1235
evm.model.Scaffold-200.17	Protein flightless-1	motif	23.6304	26.2537
evm.model.Scaffold-200.3	rRNA 2'-O-methyltransferase fibrillarin	motif	64.902	33.2709
evm.model.Scaffold-200.36	LINE-1 retrotransposable element ORF2 protein	motif	0.0849836	0.15099
evm.model.Scaffold-201.29	LINE-1 retrotransposable element ORF2 protein	motif	0.0198269	0.0698646
evm.model.Scaffold-201.34	Muscle M-line assembly protein unc-89	motif	23.9252	114.542
evm.model.Scaffold-202.2	39S ribosomal protein L14, mitochondrial	motif	0	0
evm.model.Scaffold-202.20	Uncharacterized protein	motif	0	0
evm.model.Scaffold-202.3	Craniofacial development protein 2 (Fragment)	motif	2.41629	0.923081
evm.model.Scaffold-202.32	Secretion-regulating guanine nucleotide exchange factor	motif	4.02053	2.5955
[truncated: 2,573 more rows]

## Sheet: target genes in wing buds
Additional file 2: Table S8. FOXO potential target genes predicted by ChIP-Seq analysis and in silico prediction.
Sheet 2. The predicted FOXO target genes expressed in the wing hinges.
gene ID	Gene annotation	source	BFW_FPKM	MFW_FPKM
evm.model.Scaffold-10.120	Defensin B	ChIP	1225.37	88.382
evm.model.Scaffold-10.224	Histone-lysine N-methyltransferase E(z)	ChIP	18.1255	18.7093
evm.model.Scaffold-103.71	Serine/threonine-protein kinase ULK3	ChIP	14.0202	14.237
evm.model.Scaffold-103.72	E3 ubiquitin-protein ligase ARIH1	ChIP	35.4351	36.1815
evm.model.Scaffold-105.55	Putative gasp length	ChIP	323.326	208.521
evm.model.Scaffold-107.72	Casein kinase I isoform gamma-3	ChIP	12.7085	10.0877
evm.model.Scaffold-108.29	Regulator of microtubule dynamics protein 1	ChIP	26.9946	27.6985
evm.model.Scaffold-108.30	GE16519	ChIP	23.4515	24.6246
evm.model.Scaffold-1.112	Eukaryotic translation initiation factor 3 subunit M	ChIP	149.512	85.1054
evm.model.Scaffold-11.157	Uncharacterized protein	ChIP	517.822	485.221
evm.model.Scaffold-11.16	Farnesol dehydrogenase	ChIP	48.7284	40.0022
evm.model.Scaffold-11.27	Adenylyl cyclase-associated protein 1	ChIP	62.7842	63.7172
evm.model.Scaffold-1.147	Syndecan	ChIP	175.913	182.505
evm.model.Scaffold-11.69	Tyrosine-protein kinase Src42A	ChIP	65.8094	47.8176
evm.model.Scaffold-1.174	ABC transporter G family member 23	ChIP	25.6415	56.9777
evm.model.Scaffold-1175.3	Uncharacterized protein	ChIP	23.4669	19.8568
evm.model.Scaffold-122.51	Uncharacterized protein	ChIP	3066.83	479.684
evm.model.Scaffold-122.62	Failed axon connections	ChIP	216.644	184.753
evm.model.Scaffold-123.13	Thioredoxin, mitochondrial	ChIP	94.7349	114.263
evm.model.Scaffold-123.15	Malate dehydrogenase, cytoplasmic	ChIP	283.931	244.081
evm.model.Scaffold-1267.2	GRB2-related adapter protein	ChIP	13.9426	14.0349
evm.model.Scaffold-1.3	Supervillin	ChIP	37.9048	43.7818
evm.model.Scaffold-130.11	Nuclear factor 1 X-type	ChIP	17.4923	36.6616
evm.model.Scaffold-13.17	Uncharacterized protein	ChIP	26.1824	7.24213
evm.model.Scaffold-132.81	Vacuolar protein sorting-associated protein VTA1 homolog	ChIP	44.1443	36.7873
evm.model.Scaffold-132.82	Transposable element Tc3 transposase	ChIP	12.6898	12.3318
evm.model.Scaffold-133.134	Cytochrome b-c1 complex subunit 2, mitochondrial	ChIP	456.886	847.374
evm.model.Scaffold-134.15	Long-chain-fatty-acid--CoA ligase 3	ChIP	18.7149	20.696
evm.model.Scaffold-137.78	ADP-ribosylation factor-like protein 5B	ChIP	49.332	40.9719
evm.model.Scaffold-139.29	Neurofilament heavy polypeptide	ChIP	14.999	18.4429
evm.model.Scaffold-139.30	Uncharacterized protein	ChIP	9.44539	11.1532
evm.model.Scaffold-139.36	Neural cell adhesion molecule 2	ChIP	19.9803	21.8415
evm.model.Scaffold-140.28	Uncharacterized protein	ChIP	83.0482	113.266
evm.model.Scaffold-14.15	Homocysteine S-methyltransferase	ChIP	24.1473	20.1588
evm.model.Scaffold-143.23	Calpain-7	ChIP	8.16946	10.5645
evm.model.Scaffold-144.27	Armadillo repeat-containing protein 8	ChIP	49.163	32.0668
evm.model.Scaffold-14.57	Bicaudal D-related protein homolog	ChIP	34.5559	33.7938
evm.model.Scaffold-150.65	MDS1 and EVI1 complex locus protein EVI1-B	ChIP	21.6765	17.707
evm.model.Scaffold-15.137	Scavenger receptor class B member 1	ChIP	93.1898	106.007
evm.model.Scaffold-15.147	CDV3-like protein	ChIP	62.2907	44.247
evm.model.Scaffold-15.189	Fatty acid synthase	ChIP	12.6043	7.83029
evm.model.Scaffold-15.218	Uncharacterized protein	ChIP	31.6273	40.4186
evm.model.Scaffold-15.246	Glucose-6-phosphate 1-dehydrogenase	ChIP	75.6807	62.7756
evm.model.Scaffold-153.4	Probable ATP-dependent RNA helicase DDX43	ChIP	14.573	12.8068
evm.model.Scaffold-157.46	Protein Malvolio	ChIP	63.0659	16.2931
evm.model.Scaffold-15.81	Uncharacterized protein	ChIP	19.5845	16.8223
evm.model.Scaffold-159.33	Uncharacterized protein	ChIP	22.9043	28.482
evm.model.Scaffold-16.59	Alcohol dehydrogenase [NADP(+)] A	ChIP	260.264	160.05
evm.model.Scaffold-171.28	Neural-cadherin	ChIP	11.1717	10.6391
evm.model.Scaffold-17.303	Protein lingerer	ChIP	67.0174	67.1458
evm.model.Scaffold-1.74	Rab proteins geranylgeranyltransferase component A 2	ChIP	32.2396	30.4192
evm.model.Scaffold-176.20	Protein ROP	ChIP	53.1669	58.8687
evm.model.Scaffold-179.39	Uncharacterized protein	ChIP	227.694	214.97
evm.model.Scaffold-18.161	Homeobox protein Mohawk	ChIP	9.72801	28.7608
evm.model.Scaffold-18.177	Ubiquitin-like domain-containing CTD phosphatase 1	ChIP	48.3512	36.0664
evm.model.Scaffold-182.22	Cytosolic non-specific dipeptidase	ChIP	28.3727	19.4704
evm.model.Scaffold-182.26	Sodium-dependent nutrient amino acid transporter 1	ChIP	54.9021	55.4784
evm.model.Scaffold-185.41	Ras-related protein Rab-1A	ChIP	358.476	307.548
evm.model.Scaffold-18.89	Protein tyrosine phosphatase type IVA 1	ChIP	182.776	137.237
evm.model.Scaffold-190.8	Calpain-A	ChIP	71.9408	67.64
evm.model.Scaffold-19.235	Puratrophin-1	ChIP	29.7351	30.7399
evm.model.Scaffold-193.13	Uncharacterized protein (Fragment)	ChIP	14.2727	16.6963
evm.model.Scaffold-193.16	Alpha-tocopherol transfer protein-like	ChIP	110.094	128.563
evm.model.Scaffold-195.4	Tubulin glycylase 3A	ChIP	12.9506	15.211
evm.model.Scaffold-201.25	Golgi-associated plant pathogenesis-related protein 1	ChIP	33.6883	39.6574
evm.model.Scaffold-20.143	Protein HGH1 homolog	ChIP	11.2156	9.37849
evm.model.Scaffold-20.145	STE20-related kinase adapter protein alpha	ChIP	14.5838	15.9218
evm.model.Scaffold-20.251	Proline dehydrogenase 1, mitochondrial	ChIP	75.1542	146.385
evm.model.Scaffold-20.281	Transmembrane emp24 domain-containing protein 2 (Fragment)	ChIP	60.8095	50.1129
evm.model.Scaffold-203.26	Peritrophin-1	ChIP	537.79	352.203
evm.model.Scaffold-20.329	Uncharacterized protein	ChIP	14.3034	10.8803
evm.model.Scaffold-207.27	mRNA export factor	ChIP	17.4155	16.3717
evm.model.Scaffold-20.91	XK-related protein 4	ChIP	18.2786	21.6134
evm.model.Scaffold-210.7	Uncharacterized protein	ChIP	443.134	82.562
evm.model.Scaffold-21.19	Uncharacterized protein	ChIP	227.206	94.2939
evm.model.Scaffold-21.20	Electron transfer flavoprotein-ubiquinone oxidoreductase	ChIP	44.3441	130.082
evm.model.Scaffold-224.47	BTB/POZ domain-containing protein 6	ChIP	72.1666	15.2992
evm.model.Scaffold-22.8	Probable nucleolar GTP-binding protein 1	ChIP	79.6443	49.9716
evm.model.Scaffold-23.154	Uncharacterized protein	ChIP	16.3896	15.4035
evm.model.Scaffold-236.2	Sortilin-related receptor (Fragment)	ChIP	11.3404	10.5719
evm.model.Scaffold-23.71	Superoxide dismutase [Cu-Zn]	ChIP	185.218	170.363
evm.model.Scaffold-23.98	Excitatory amino acid transporter 3	ChIP	92.1113	124.997
evm.model.Scaffold-240.35	Multidrug resistance protein 1	ChIP	36.3131	36.0399
evm.model.Scaffold-24.149	Dystonin	ChIP	109.675	164.2
evm.model.Scaffold-24.163	XK-related protein 6	ChIP	15.3977	14.0211
evm.model.Scaffold-24.164	Venom metalloproteinase 3	ChIP	148.404	177.714
evm.model.Scaffold-242.18	DNA repair endonuclease XPF	ChIP	13.4913	14.6339
evm.model.Scaffold-24.295	Tudor and KH domain-containing protein	ChIP	11.6607	11.8815
evm.model.Scaffold-24.315	Deoxyribodipyrimidine photo-lyase	ChIP	23.241	18.8474
evm.model.Scaffold-24.42	Synaptotagmin-7	ChIP	11.8448	13.1169
evm.model.Scaffold-251.227	Mediator of RNA polymerase II transcription subunit 15	ChIP	61.1805	46.7766
evm.model.Scaffold-252.5	Complex I intermediate-associated protein 30, mitochondrial	ChIP	17.3897	16.461
evm.model.Scaffold-261.7	Zinc finger protein 277	ChIP	1881.88	308.526
evm.model.Scaffold-27424.1	Uncharacterized protein	ChIP	350.588	221.977
evm.model.Scaffold-29.28	Proteasome assembly chaperone 1	ChIP	28.9749	24.9552
evm.model.Scaffold-2930.1	Putative uncharacterized protein	ChIP	35.7087	20.0315
evm.model.Scaffold-29.7	Palmitoyltransferase ZDHHC2	ChIP	62.3576	56.2196
evm.model.Scaffold-300.28	Growth arrest-specific protein 1	ChIP	12.2624	12.4104
evm.model.Scaffold-30.66	CD109 antigen	ChIP	79.4006	83.3529
evm.model.Scaffold-31.102	Protein shifted	ChIP	82.9231	76.9474
evm.model.Scaffold-31.123	Uncharacterized protein	ChIP	10.0323	9.60945
evm.model.Scaffold-31.151	General transcription factor IIH subunit 4	ChIP	12.311	11.5728
evm.model.Scaffold-31.158	Adenylate kinase	ChIP	151.773	98.7305
evm.model.Scaffold-3.170	Probable phosphoserine aminotransferase	ChIP	182.41	56.3423
evm.model.Scaffold-32.143	Inositol-trisphosphate 3-kinase A	ChIP	47.1204	22.9966
evm.model.Scaffold-326.20	Hrp65 protein	ChIP	86.3354	77.0271
evm.model.Scaffold-329.20	Tubulin polyglutamylase TTLL4	ChIP	21.2191	25.6967
evm.model.Scaffold-33.21	Cuticle protein 6	ChIP	857.001	711.365
evm.model.Scaffold-338.9	Vesicle-associated membrane protein 3	ChIP	196.486	156.211
evm.model.Scaffold-350.4	Biotin--protein ligase	ChIP	13.8922	10.1473
evm.model.Scaffold-354.13	Histone-lysine N-methyltransferase NSD2	ChIP	30.9478	27.9363
evm.model.Scaffold-368.1	S-formylglutathione hydrolase	ChIP	53.1328	43.251
evm.model.Scaffold-36.86	Uncharacterized protein	ChIP	33.6728	31.6822
evm.model.Scaffold-3.75	STIP1 homology and U box-containing protein 1	ChIP	28.1778	18.9679
evm.model.Scaffold-378.12	Uncharacterized protein	ChIP	60.154	47.5252
evm.model.Scaffold-384.6	Chondroitin proteoglycan-2	ChIP	60.2822	68.4202
evm.model.Scaffold-38.53	Myrosinase 1	ChIP	16.732	16.6803
evm.model.Scaffold-391.4	Myosin regulatory light chain sqh	ChIP	528.877	493.35
evm.model.Scaffold-39.53	Serine/threonine-protein phosphatase PP1-alpha	ChIP	50.5242	53.5496
evm.model.Scaffold-40.109	Uridine diphosphate glucose pyrophosphatase	ChIP	12.5023	13.378
evm.model.Scaffold-403.4	Probable 39S ribosomal protein L45, mitochondrial	ChIP	32.4824	29.4367
evm.model.Scaffold-404.11	Nucleoplasmin-like protein	ChIP	107.893	51.1522
evm.model.Scaffold-41.114	D-beta-hydroxybutyrate dehydrogenase, mitochondrial	ChIP	9.67685	13.6959
evm.model.Scaffold-4.137	E3 SUMO-protein ligase RanBP2	ChIP	13.4151	12.0946
evm.model.Scaffold-415.20	Neuropeptide GPCR A8	ChIP	83.5062	135.406
evm.model.Scaffold-4.154	ATP-binding cassette sub-family G member 5	ChIP	34.3173	36.378
evm.model.Scaffold-4.167	Zinc finger protein 27	ChIP	10.4108	11.4177
evm.model.Scaffold-42.5	Patronin	ChIP	22.9283	32.0149
evm.model.Scaffold-426.23	Poly(U)-binding-splicing factor half pint	ChIP	31.2527	34.0522
evm.model.Scaffold-426.24	60S ribosomal protein L23	ChIP	2075.23	975.889
evm.model.Scaffold-44.107	Beta-1,4-mannosyltransferase egh	ChIP	15.3398	13.8635
evm.model.Scaffold-44.3	Integrator complex subunit 4	ChIP	26.1475	22.2507
evm.model.Scaffold-449.5	Beta-1,3-glucan-binding protein 1	ChIP	212.024	103.27
evm.model.Scaffold-459.2	Putative titin (Fragment)	ChIP	69.6179	155.698
evm.model.Scaffold-459.5	Nuclear hormone receptor FTZ-F1	ChIP	14.0559	14.8062
evm.model.Scaffold-46.22	Stathmin	ChIP	14.5794	11.4205
evm.model.Scaffold-46.69	Uncharacterized protein	ChIP	74.3764	75.7547
evm.model.Scaffold-473.14	Proteasome subunit beta type-6	ChIP	108.142	84.1717
evm.model.Scaffold-48.79	Mycosubtilin synthase subunit C	ChIP	980.346	248.541
evm.model.Scaffold-490.21	Troponin I	ChIP	553.874	692.171
evm.model.Scaffold-49.15	Oxidative stress-induced growth inhibitor 2	ChIP	68.9457	73.8436
evm.model.Scaffold-498.13	Conserved uncharacterized protein	ChIP	12.4998	12.2926
evm.model.Scaffold-505.13	Integrin alpha-PS2	ChIP	29.6734	42.6739
evm.model.Scaffold-513.9	Probable ATP-dependent RNA helicase spindle-E	ChIP	11.6914	12.6096
evm.model.Scaffold-51.78	OCIA domain-containing protein 1	ChIP	18.4951	21.6333
evm.model.Scaffold-531.9	Solute carrier family 25 member 44	ChIP	10.6127	10.1865
evm.model.Scaffold-54.110	DNA excision repair protein ERCC-1	ChIP	16.3691	11.5298
evm.model.Scaffold-541.12	40S ribosomal protein S7	ChIP	93.9254	42.9293
evm.model.Scaffold-55.113	Uncharacterized protein	ChIP	49.7153	80.4743
evm.model.Scaffold-55.118	Cold shock domain-containing protein CG9705	ChIP	28.4853	22.305
evm.model.Scaffold-56.40	Protein SDE2 homolog	ChIP	50.6669	38.7712
evm.model.Scaffold-571.7	STE20-like serine/threonine-protein kinase	ChIP	9.57815	10.5467
evm.model.Scaffold-57.3	Lysine-specific demethylase 5B	ChIP	14.6053	16.6991
evm.model.Scaffold-57.6	Protein SSU72, putative	ChIP	19.4631	16.9731
evm.model.Scaffold-576.3	BTB/POZ domain-containing protein 1	ChIP	13.602	12.4505
evm.model.Scaffold-57.68	Mitochondrial GTPase 1	ChIP	12.2871	11.4131
evm.model.Scaffold-57.78	Protein c-ets-1-A	ChIP	42.9731	32.3374
evm.model.Scaffold-583.5	Uncharacterized protein	ChIP	381.912	255.576
evm.model.Scaffold-583.6	Uncharacterized protein	ChIP	382.235	221.109
evm.model.Scaffold-59.132	Golgi to ER traffic protein 1	ChIP	29.0734	36.1408
evm.model.Scaffold-60.55	Phosphofurin acidic cluster sorting protein 2	ChIP	20.6602	30.1199
evm.model.Scaffold-60.57	Exocyst complex component 8	ChIP	16.2235	15.8065
evm.model.Scaffold-60.59	Iron-sulfur cluster assembly 2 homolog, mitochondrial	ChIP	32.3846	48.0722
evm.model.Scaffold-61.6	Segment polarity protein dishevelled homolog DVL-3	ChIP	12.3475	13.3673
evm.model.Scaffold-616.3	60S ribosomal protein L35a	ChIP	756.015	350.41
evm.model.Scaffold-617.11	Protein KTI12 homolog	ChIP	10.0179	9.05148
evm.model.Scaffold-62.25	Protein polybromo-1	ChIP	15.7576	14.768
evm.model.Scaffold-63.36	Lipoyltransferase 1, mitochondrial	ChIP	246.779	183.051
evm.model.Scaffold-63.58	Protein Skeletor, isoforms B/C	ChIP	114.937	89.3469
evm.model.Scaffold-63.96	Chromodomain-helicase-DNA-binding protein 1	ChIP	21.8688	21.5634
evm.model.Scaffold-65.17	Triple functional domain protein	ChIP	17.8661	21.2552
evm.model.Scaffold-67.341	Uncharacterized protein	ChIP	34.631	30.1206
evm.model.Scaffold-68.36	TATA-box-binding protein	ChIP	20.8457	14.1808
evm.model.Scaffold-690.4	Myc proto-oncogene protein	ChIP	20.5393	11.6853
evm.model.Scaffold-69.60	Nose resistant to fluoxetine protein 6	ChIP	12.4298	13.2371
evm.model.Scaffold-696.6	Ataxin-3	ChIP	16.1683	15.765
evm.model.Scaffold-704.3	Glia maturation factor beta	ChIP	103.961	46.9737
evm.model.Scaffold-70.66	Poly(A) polymerase alpha	ChIP	10.0129	8.54081
evm.model.Scaffold-71.47	Putative adenosylhomocysteinase 3	ChIP	33.1302	34.5552
evm.model.Scaffold-71.72	Calcium/calmodulin-dependent protein kinase type IV	ChIP	66.971	42.9969
evm.model.Scaffold-72.131	ATP-dependent RNA helicase bel	ChIP	61.5659	62.9239
evm.model.Scaffold-72.235	Ribosome biogenesis regulatory protein homolog	ChIP	38.1815	19.2682
evm.model.Scaffold-72.485	26S proteasome non-ATPase regulatory subunit 12	ChIP	85.126	76.1293
evm.model.Scaffold-735.1	Spectrin beta chain	ChIP	80.1379	148.616
evm.model.Scaffold-74.201	Protein extra-macrochaetae	ChIP	37.0683	43.3352
evm.model.Scaffold-75.26	Ubiquitin-conjugating enzyme E2 G1	ChIP	14.627	14.0827
evm.model.Scaffold-76.54	KAT8 regulatory NSL complex subunit 3	ChIP	14.9235	17.1844
evm.model.Scaffold-7.97	Homeobox protein cut	ChIP	8.45322	10.7321
evm.model.Scaffold-8.117	Protein tramtrack, alpha isoform	ChIP	22.0773	21.4875
evm.model.Scaffold-81.8	Uncharacterized protein	ChIP	49.0506	71.827
evm.model.Scaffold-8.204	Innexin inx3	ChIP	393.935	369.967
evm.model.Scaffold-82.70	Ski oncogene	ChIP	20.8593	30.2362
evm.model.Scaffold-8.30	Hemicentin-2	ChIP	10.0063	7.83709
evm.model.Scaffold-851.6	Phosphatidylinositol-binding clathrin assembly protein LAP	ChIP	13.8517	11.0778
evm.model.Scaffold-85.78	Graves disease carrier protein homolog	ChIP	10.2623	11.7806
evm.model.Scaffold-87.48	Putative GPI-anchor transamidase	ChIP	15.83	12.6774
evm.model.Scaffold-90.57	Protein OPI10 homolog	ChIP	11.048	7.49179
evm.model.Scaffold-92.51	Uncharacterized protein	ChIP	7.3161	15.0529
evm.model.Scaffold-94.78	Uncharacterized protein (Fragment)	ChIP	21.2187	24.9597
evm.model.Scaffold-96.133	Ubiquitin-conjugating enzyme E2 variant 2	ChIP	117.465	103.025
evm.model.Scaffold-964.4	Uncharacterized protein	ChIP	12.0362	12.1732
evm.model.Scaffold-96.55	Protein FAM135B	ChIP	10.2908	10.94
evm.model.Scaffold-97.173	Transposable element Tc3 transposase	ChIP	8.40847	10.1206
evm.model.Scaffold-99.31	Uncharacterized protein	ChIP	10.3342	7.51047
evm.model.Scaffold-100.26	Cytohesin-interacting protein	motif	12.5837	12.1406
evm.model.Scaffold-100.28	Uncharacterized protein KIAA1143-like protein	motif	15.5283	14.5365
evm.model.Scaffold-100.34	Protein furry	motif	11.4566	12.0595
evm.model.Scaffold-10.108	Cytochrome P450 4c3	motif	30.5505	48.0635
evm.model.Scaffold-10.111	Putative crack-3 bf (Fragment)	motif	10.8363	2.47897
evm.model.Scaffold-10.118	Transient receptor potential cation channel trpm	motif	15.8609	20.4606
evm.model.Scaffold-101.43	Neuroglobin	motif	15.9218	20.4755
evm.model.Scaffold-10.167	Putative uncharacterized protein	motif	24.5431	21.7146
evm.model.Scaffold-101.70	Sun domain-containing protein 1	motif	14.791	19.0825
evm.model.Scaffold-10.178	Ejaculatory bulb-specific protein 3	motif	1663.78	1172.09
evm.model.Scaffold-10.179	Ejaculatory bulb-specific protein 3	motif	2152.71	1416.56
evm.model.Scaffold-1019.2	Uncharacterized protein	motif	33.1817	36.9702
evm.model.Scaffold-10.21	RWD domain-containing protein 1	motif	38.3463	21.3962
evm.model.Scaffold-10.22	CDK5 regulatory subunit-associated protein 1	motif	14.4617	13.9552
evm.model.Scaffold-102.60	Uncharacterized protein	motif	6.92991	14.8442
evm.model.Scaffold-103.15	Asparagine synthetase [glutamine-hydrolyzing]	motif	36.8532	17.0415
evm.model.Scaffold-103.68	Ubiquitin-like protein 7	motif	40.7344	40.1291
evm.model.Scaffold-103.8	RanBP-type and C3HC4-type zinc finger-containing protein 1	motif	13.5754	28.0003
evm.model.Scaffold-104.55	ADP-ribosylation factor GTPase-activating protein 1	motif	61.5837	53.3866
evm.model.Scaffold-105.11	Protein Dr1	motif	23.0549	22.7938
evm.model.Scaffold-105.14	Monocarboxylate transporter 6	motif	140.617	146.295
evm.model.Scaffold-105.20	Alpha-1,3/1,6-mannosyltransferase ALG2	motif	17.306	13.3253
evm.model.Scaffold-105.23	Exosome complex component RRP4	motif	13.3077	8.6278
evm.model.Scaffold-105.51	Putative peritrophin	motif	271.863	381.753
evm.model.Scaffold-105.56	Pyruvate dehydrogenase protein X component, mitochondrial	motif	13.2243	5.03183
evm.model.Scaffold-106.2	Phenoloxidase 2	motif	104.245	39.3808
evm.model.Scaffold-106.30	Fasciclin-2	motif	33.3928	40.7379
evm.model.Scaffold-1070.2	Ero1-like protein	motif	31.9221	25.0558
evm.model.Scaffold-107.18	Alpha-tocopherol transfer protein-like	motif	177.865	130.487
evm.model.Scaffold-107.22	Uncharacterized protein	motif	211.342	90.1077
evm.model.Scaffold-108.44	ATP-dependent helicase BRM	motif	15.0033	17.6618
evm.model.Scaffold-108.6	Tropomyosin	motif	1838.71	2835.09
evm.model.Scaffold-108.68	Cytochrome P450 6l1	motif	17.3706	15.5914
evm.model.Scaffold-109.18	Uncharacterized protein	motif	46.4537	122.272
evm.model.Scaffold-109.20	Protein GDAP2 homolog	motif	15.5362	15.6781
evm.model.Scaffold-109.59	TBC1 domain family member 1	motif	12.9573	12.7446
evm.model.Scaffold-109.8	Putative juvenile hormone (Fragment)	motif	8.13616	13.6326
evm.model.Scaffold-110.15	FERM domain-containing protein 4A	motif	15.5489	13.3199
evm.model.Scaffold-1.111	Epoxide hydrolase 4	motif	23.0951	10.0115
evm.model.Scaffold-111.11	Uncharacterized protein	motif	25.9427	30.8171
evm.model.Scaffold-111.2	Asparagine synthetase domain-containing protein CG17486	motif	12.2106	16.0877
evm.model.Scaffold-11.129	60S ribosomal protein L11	motif	897.423	471.129
evm.model.Scaffold-11.149	Ribosome biogenesis protein NSA2 homolog	motif	218.193	122.002
evm.model.Scaffold-113.37	60S ribosomal protein L44	motif	1341.25	661.472
evm.model.Scaffold-113.38	Mitochondrial import receptor subunit TOM40 homolog 1	motif	56.3122	45.8731
evm.model.Scaffold-1.135	AP-2 complex subunit alpha	motif	13.9181	15.6735
evm.model.Scaffold-113.6	Equilibrative nucleoside transporter 3	motif	32.3439	31.4451
evm.model.Scaffold-1.14	Phospho-N-acetylmuramoyl-pentapeptide-transferase	motif	25.1854	20.8662
evm.model.Scaffold-1.140	Apoptosis-inducing factor 1, mitochondrial	motif	25.8674	26.759
evm.model.Scaffold-114.18	Unc-112-related protein	motif	96.9218	124.692
evm.model.Scaffold-114.29	Protein PBDC1	motif	22.3984	15.4508
evm.model.Scaffold-1.143	Transmembrane protein 165	motif	22.4509	16.4326
evm.model.Scaffold-114.57	Metastasis-associated protein MTA1	motif	28.3649	26.56
evm.model.Scaffold-1.149	Mediator of RNA polymerase II transcription subunit 30	motif	29.0356	18.5226
evm.model.Scaffold-114.9	RNA-binding protein 34	motif	40.5837	19.5508
evm.model.Scaffold-115.20	Vacuolar protein sorting-associated protein 26	motif	16.6877	15.2633
evm.model.Scaffold-1.155	Leucine-rich repeat-containing protein 15	motif	484.737	575.203
evm.model.Scaffold-116.16	Rap1 GTPase-activating protein 1	motif	31.879	29.9036
evm.model.Scaffold-1.172	Solute carrier organic anion transporter family member 2B1	motif	27.0068	52.6479
evm.model.Scaffold-1.178	Protein CNPPD1	motif	12.4278	13.4511
evm.model.Scaffold-117.82	Uncharacterized protein	motif	65.0571	83.5867
evm.model.Scaffold-117.85	ARF guanine-nucleotide exchange factor GNOM	motif	16.9729	16.2291
evm.model.Scaffold-117.86	Uncharacterized protein	motif	14.9676	15.4526
evm.model.Scaffold-118.118	Annexin B11	motif	42.3096	23.7093
evm.model.Scaffold-118.126	GTPase Era, mitochondrial	motif	16.8818	13.3589
evm.model.Scaffold-118.127	GPN-loop GTPase 1	motif	16.3212	13.9921
evm.model.Scaffold-118.139	Huntingtin-interacting protein 1	motif	21.139	31.4734
evm.model.Scaffold-118.144	Sn1-specific diacylglycerol lipase beta	motif	18.2216	14.9002
evm.model.Scaffold-1194.1	Uncharacterized protein C1orf21 homolog	motif	18.5278	15.528
evm.model.Scaffold-1.196	Myosin heavy chain, muscle	motif	602.8	1155.63
evm.model.Scaffold-120.3	Cytoplasmic FMR1-interacting protein	motif	11.3169	11.2618
evm.model.Scaffold-120.6	Esterase FE4	motif	963.127	1106.97
evm.model.Scaffold-121.13	Glycogen synthase kinase-3 beta	motif	21.5335	19.3291
evm.model.Scaffold-12.123	Uncharacterized protein (Fragment)	motif	30.4274	46.7605
evm.model.Scaffold-12.13	Protein SCAF8	motif	20.8131	20.8432
evm.model.Scaffold-1214.1	SPARC-related modular calcium-binding protein 2	motif	38.1628	30.5681
evm.model.Scaffold-12.168	DNA-directed RNA polymerase III subunit RPC10	motif	9.31126	10.5078
evm.model.Scaffold-12.169	Ubiquitin-40S ribosomal protein S27a	motif	1444.74	665.79
evm.model.Scaffold-12.193	Uncharacterized protein	motif	14.0323	22.6821
evm.model.Scaffold-12.2	Src substrate cortactin	motif	26.4846	21.9115
evm.model.Scaffold-122.112	Protein NATD1	motif	10.8263	12.0473
evm.model.Scaffold-122.124	Probable cytochrome P450 6a20	motif	19.3459	7.33496
evm.model.Scaffold-122.30	Putative serine protease F56F10.1	motif	21.5409	33.3702
evm.model.Scaffold-122.32	Putative serine protease K12H4.7	motif	40.0771	108.72
evm.model.Scaffold-122.50	Uncharacterized protein	motif	15.6364	2.28598
evm.model.Scaffold-12.29	Acetyl-CoA acetyltransferase, cytosolic	motif	41.5053	33.7043
evm.model.Scaffold-122.94	Ras-related protein Rab-7a	motif	67.4843	72.0639
evm.model.Scaffold-123.35	Knirps-related protein	motif	31.038	28.4989
evm.model.Scaffold-125.19	Protein prickle	motif	37.7332	61.9266
evm.model.Scaffold-125.43	Uncharacterized protein	motif	16.8045	18.3088
evm.model.Scaffold-125.7	Uncharacterized protein	motif	12.4203	12.4292
evm.model.Scaffold-12.61	Ras-related protein Rab-39B	motif	32.272	33.2041
evm.model.Scaffold-126.29	Soluble calcium-activated nucleotidase 1	motif	40.3798	33.1783
evm.model.Scaffold-126.37	Eukaryotic peptide chain release factor GTP-binding subunit ERF3A	motif	72.8882	57.3182
evm.model.Scaffold-12.71	Innexin inx1	motif	80.4994	62.8364
evm.model.Scaffold-128.24	Methionine--tRNA ligase, mitochondrial	motif	32.9863	25.3057
evm.model.Scaffold-128.5	Cytoplasmic protein NCK1	motif	11.7738	13.6602
evm.model.Scaffold-128.8	Coiled-coil domain-containing protein 25	motif	16.3942	12.1055
evm.model.Scaffold-129.26	Zinc/cadmium resistance protein	motif	47.0452	40.5034
evm.model.Scaffold-129.61	Nose resistant to fluoxetine protein 6	motif	33.0393	21.3064
evm.model.Scaffold-1296.1	Uncharacterized protein	motif	12.8799	9.37118
evm.model.Scaffold-129.65	Transmembrane and TPR repeat-containing protein 3	motif	11.0036	2.88129
evm.model.Scaffold-12.99	Activator of 90 kDa heat shock protein ATPase homolog 1	motif	62.7499	52.7874
evm.model.Scaffold-130.25	Very-long-chain 3-oxoacyl-CoA reductase	motif	217.534	180.135
evm.model.Scaffold-1.31	Uncharacterized protein	motif	13.788	15.3594
evm.model.Scaffold-131.21	Peroxisomal 3,2-trans-enoyl-CoA isomerase	motif	13.1281	10.7328
evm.model.Scaffold-131.27	Uncharacterized protein	motif	7.3133	10.3744
evm.model.Scaffold-131.48	Exonuclease 3'-5' domain-containing protein 2	motif	27.7415	26.4414
evm.model.Scaffold-13.192	Dynein assembly factor 5, axonemal	motif	11.6259	7.50474
evm.model.Scaffold-13.193	Ras-related protein Rab-11A	motif	136.692	124.537
evm.model.Scaffold-13.21	Acyloxyacyl hydrolase	motif	10.1584	9.48788
evm.model.Scaffold-132.7	Ankyrin-3	motif	18.2841	18.0901
evm.model.Scaffold-132.80	AarF domain-containing protein kinase 4	motif	40.5119	70.5834
evm.model.Scaffold-1334.3	GK16162	motif	28.0972	20.1649
evm.model.Scaffold-133.64	Sodium/calcium exchanger 2	motif	76.0266	108.891
evm.model.Scaffold-133.71	Proton-coupled amino acid transporter 4	motif	21.6528	25.5766
evm.model.Scaffold-133.72	Stress-induced-phosphoprotein 1	motif	44.0077	37.4626
evm.model.Scaffold-1.34	5'-AMP-activated protein kinase catalytic subunit alpha-2	motif	109.541	111.746
evm.model.Scaffold-134.41	Peptidyl-tRNA hydrolase ICT1, mitochondrial	motif	38.8071	38.2244
evm.model.Scaffold-13.47	Uncharacterized protein	motif	10.9194	18.4352
evm.model.Scaffold-134.8	HBS1-like protein	motif	10.1658	9.13124
evm.model.Scaffold-135.43	Protein takeout	motif	195.884	104.497
evm.model.Scaffold-136.33	PIN2/TERF1-interacting telomerase inhibitor 1	motif	25.4544	12.4253
evm.model.Scaffold-136.41	Uncharacterized protein	motif	15.5876	13.6766
evm.model.Scaffold-136.43	Uncharacterized protein	motif	28.229	23.6043
evm.model.Scaffold-136.46	WD repeat-containing protein 36	motif	12.9465	7.65401
evm.model.Scaffold-136.47	Probable ATP-dependent RNA helicase pitchoune	motif	23.6993	12.4264
evm.model.Scaffold-136.58	Protein held out wings	motif	82.1788	96.433
evm.model.Scaffold-13.68	N-alpha-acetyltransferase 35, NatC auxiliary subunit	motif	14.9157	18.6612
evm.model.Scaffold-137.11	Uncharacterized protein K02A2.6 (Fragment)	motif	9.23318	12.4589
evm.model.Scaffold-137.24	Y+L amino acid transporter 2	motif	12.6632	7.95909
evm.model.Scaffold-137.25	Pro-resilin	motif	176.068	161.097
evm.model.Scaffold-138.36	Band 4.1-like protein 4B	motif	78.9353	72.8615
evm.model.Scaffold-139.15	Probable protein kinase DDB G0291842	motif	10.5486	8.26213
evm.model.Scaffold-140.19	RNA polymerase II-associated factor 1 homolog	motif	12.2121	11.3998
evm.model.Scaffold-140.21	Organic cation transporter protein	motif	11.3574	12.1789
evm.model.Scaffold-140.23	Transmembrane protein 39A	motif	23.3717	20.7992
evm.model.Scaffold-141.21	Protein pellino	motif	23.7526	20.6022
evm.model.Scaffold-14.20	Glycerophosphocholine phosphodiesterase GPCPD1	motif	11.7342	13.2461
evm.model.Scaffold-14.23	Krueppel homolog 1	motif	11.0776	7.01305
evm.model.Scaffold-143.36	Inorganic pyrophosphatase	motif	16.5818	12.2429
evm.model.Scaffold-14.41	RNA-binding protein 45	motif	12.5888	13.2697
evm.model.Scaffold-144.31	Collagen alpha-1(IV) chain	motif	174.507	107.702
evm.model.Scaffold-1444.14	26S proteasome non-ATPase regulatory subunit 4	motif	37.6797	39.3508
evm.model.Scaffold-1445.2	Pro-resilin	motif	9.34322	13.6467
evm.model.Scaffold-144.8	Uncharacterized protein C05D11.1	motif	19.5085	22.912
evm.model.Scaffold-14.5	Small nuclear ribonucleoprotein-associated protein B	motif	158.418	116.201
evm.model.Scaffold-145.20	tRNA (cytosine(34)-C(5))-methyltransferase	motif	11.4563	9.26697
evm.model.Scaffold-145.8	Uncharacterized protein	motif	13.3703	14.8105
evm.model.Scaffold-14.6	Monoacylglycerol lipase ABHD12	motif	13.9141	22.418
evm.model.Scaffold-146.43	Staphylococcal nuclease domain-containing protein 1	motif	82.5817	53.6145
evm.model.Scaffold-1470.1	Uncharacterized protein	motif	31.0979	29.8368
evm.model.Scaffold-14.77	Uncharacterized protein	motif	17.7178	24.5887
evm.model.Scaffold-14.79	MAP/microtubule affinity-regulating kinase 3	motif	95.4679	102.179
evm.model.Scaffold-148.14	Fasciclin-3	motif	50.3564	51.5191
evm.model.Scaffold-14.82	Replication protein A 32 kDa subunit	motif	32.2811	22.9541
evm.model.Scaffold-148.40	Putative wd40 domain protein (Fragment)	motif	10.1495	8.38966
evm.model.Scaffold-149.64	GDP-fucose protein O-fucosyltransferase 1	motif	29.9225	26.474
evm.model.Scaffold-150.13	Elongation factor 1-delta	motif	507.972	322.284
evm.model.Scaffold-150.17	Exosome complex component RRP41	motif	29.4466	15.2593
evm.model.Scaffold-150.18	Polypeptide N-acetylgalactosaminyltransferase 5	motif	28.6965	30.056
evm.model.Scaffold-150.26	Solute carrier family 12 member 9	motif	10.2028	11.9652
evm.model.Scaffold-15081.1	Uncharacterized protein	motif	12.373	21.5944
evm.model.Scaffold-15099.90	Inositol-trisphosphate 3-kinase B	motif	28.7897	17.6333
evm.model.Scaffold-151.14	Cytochrome c oxidase polypeptide VIII	motif	953.924	1172.44
evm.model.Scaffold-151.15	RNA polymerase-associated protein CTR9 homolog	motif	15.3838	15.7691
evm.model.Scaffold-151.44	Putative transcription factor capicua	motif	12.578	13.876
evm.model.Scaffold-15.149	Transmembrane protein 185B	motif	21.759	19.957
evm.model.Scaffold-151.49	Transmembrane channel-like protein 5	motif	10.2397	17.3594
evm.model.Scaffold-15.150	Mitochondrial fission process protein 1	motif	6.37069	10.0634
evm.model.Scaffold-151.8	Low molecular weight phosphotyrosine protein phosphatase	motif	39.9903	21.4326
evm.model.Scaffold-152.13	Cytochrome P450 4V2	motif	95.6839	85.3935
evm.model.Scaffold-15.220	Plexin-A1	motif	19.4524	17.1307
evm.model.Scaffold-15.243	Uncharacterized protein	motif	13.9925	9.24918
evm.model.Scaffold-15.264	Uncharacterized protein	motif	20.2148	13.6163
evm.model.Scaffold-15.266	Glucose-6-phosphate isomerase	motif	42.6431	62.3757
evm.model.Scaffold-15.267	Far upstream element-binding protein 1	motif	35.6759	40.9069
evm.model.Scaffold-152.9	Collagen alpha-1(XVIII) chain	motif	14.0538	6.41714
evm.model.Scaffold-15.290	Fructose-bisphosphate aldolase A	motif	186.12	160.865
evm.model.Scaffold-15.291	Uncharacterized protein	motif	17.953	14.4257
evm.model.Scaffold-1537.2	Actin-related protein 3	motif	43.0445	35.2485
evm.model.Scaffold-15.44	14-3-3 protein epsilon	motif	152.254	143.04
evm.model.Scaffold-155.24	GMP synthase [glutamine-hydrolyzing]	motif	58.2847	99.1325
evm.model.Scaffold-155.34	Uncharacterized protein	motif	2282.7	1429.94
evm.model.Scaffold-155.35	AT-hook-like domain signature; DNA binding domain with preference for A/T rich regions; AT-hook-like domain signature; AT hook motif;	motif	22.7454	15.1061
evm.model.Scaffold-156.37	Coatomer subunit epsilon	motif	22.9578	17.7581
evm.model.Scaffold-156.40	NAD-dependent protein deacetylase sirtuin-1	motif	31.8247	26.3741
evm.model.Scaffold-156.41	40S ribosomal protein S24	motif	1194.94	523.47
evm.model.Scaffold-157.38	Testicular acid phosphatase homolog	motif	15.711	14.4964
evm.model.Scaffold-157.48	Cullin-associated NEDD8-dissociated protein 1	motif	12.2156	12.7408
evm.model.Scaffold-158.16	Inositol-3-phosphate synthase 1-B	motif	66.8198	26.3383
evm.model.Scaffold-158.18	39S ribosomal protein L46, mitochondrial	motif	52.2276	59.4146
evm.model.Scaffold-1582.1	Muscle M-line assembly protein unc-89	motif	9.19832	32.7847
evm.model.Scaffold-158.23	Uncharacterized protein	motif	9.92319	10.9299
evm.model.Scaffold-159.41	Zinc finger protein 701	motif	17.8425	17.1861
evm.model.Scaffold-159.49	RNA-binding protein 39	motif	255.052	244.74
evm.model.Scaffold-15.98	Malate dehydrogenase, mitochondrial	motif	131.548	152.435
evm.model.Scaffold-160.20	cAMP-dependent protein kinase type II regulatory subunit	motif	23.9435	20.7566
evm.model.Scaffold-16.123	Ubiquitin-conjugating enzyme E2 G1	motif	69.6452	48.2699
evm.model.Scaffold-16.129	Rho GTPase-activating protein 17	motif	17.1525	18.9283
evm.model.Scaffold-16.14	Hexosaminidase D	motif	35.0484	57.0507
evm.model.Scaffold-16.163	Nuclear pore complex protein Nup98-Nup96	motif	15.3093	18.4099
evm.model.Scaffold-161.7	Probable phenylalanine--tRNA ligase beta subunit	motif	22.5424	15.3664
evm.model.Scaffold-162.26	Presequence protease, mitochondrial	motif	17.1197	24.3711
evm.model.Scaffold-165.30	Fibronectin type-III domain-containing protein 3a	motif	36.9143	38.5546
evm.model.Scaffold-166.13	Uncharacterized protein	motif	29.0814	21.4335
evm.model.Scaffold-167.10	Ubiquitin-like protein 5	motif	18.1692	16.1893
evm.model.Scaffold-167.11	Surfeit locus protein 4 homolog	motif	76.9477	52.9059
evm.model.Scaffold-167.13	Pre-rRNA-processing protein TSR1 homolog	motif	22.6266	20.9362
evm.model.Scaffold-167.2	Src substrate protein p85	motif	18.8373	16.4444
evm.model.Scaffold-167.41	Dehydrogenase/reductase SDR family member 7	motif	16.9963	17.8645
evm.model.Scaffold-167.52	Dual specificity protein phosphatase 10	motif	39.9754	25.8363
evm.model.Scaffold-16.77	Uncharacterized protein	motif	456.531	297.669
evm.model.Scaffold-167.8	Uncharacterized protein	motif	17.0262	31.4787
evm.model.Scaffold-168.45	Multidrug resistance-associated protein 5	motif	10.3057	11.6072
evm.model.Scaffold-169.14	FIT family protein CG10671	motif	31.6599	34.5716
evm.model.Scaffold-169.16	Myeloid differentiation primary response protein MyD88	motif	17.762	11.3864
evm.model.Scaffold-169.21	Trans-1,2-dihydrobenzene-1,2-diol dehydrogenase (Fragment)	motif	15.8173	15.7078
evm.model.Scaffold-169.32	LisH domain and HEAT repeat-containing protein KIAA1468	motif	11.5777	9.81297
evm.model.Scaffold-169.33	Chromodomain Y-like protein	motif	10.0992	8.84122
evm.model.Scaffold-169.38	Craniofacial development protein 1	motif	41.093	28.8827
evm.model.Scaffold-170.58	Probable cytosolic iron-sulfur protein assembly protein 1	motif	17.0648	18.0315
evm.model.Scaffold-17.116	Uncharacterized protein	motif	65.6757	55.9971
evm.model.Scaffold-171.17	Serine/threonine-protein kinase OSR1	motif	10.2988	8.79057
evm.model.Scaffold-171.24	Uncharacterized protein	motif	16.0758	16.7789
evm.model.Scaffold-17.163	Telomerase reverse transcriptase (Fragment)	motif	10.6371	8.39141
evm.model.Scaffold-17.176	BolA-like protein DDB G0274169	motif	31.2472	24.3737
evm.model.Scaffold-17.178	Mitotic-spindle organizing protein 1	motif	39.5629	22.8704
evm.model.Scaffold-17.180	Uncharacterized protein	motif	22.6495	19.6833
evm.model.Scaffold-1720.1	UBX domain-containing protein 1-B	motif	60.2934	33.2252
evm.model.Scaffold-172.15	Focal adhesion kinase 1	motif	19.1499	19.5639
evm.model.Scaffold-17.223	Dystroglycan	motif	13.1822	17.2439
evm.model.Scaffold-172.34	Delta-1-pyrroline-5-carboxylate dehydrogenase	motif	272.918	574.074
evm.model.Scaffold-17.256	Sorting nexin-2	motif	38.2999	41.5243
evm.model.Scaffold-17.260	FERM domain-containing protein 5	motif	33.047	22.8391
evm.model.Scaffold-17.278	39S ribosomal protein L54, mitochondrial	motif	34.145	27.0684
evm.model.Scaffold-1728.1	Protein bric-a-brac 2	motif	12.867	15.678
evm.model.Scaffold-17.285	Repulsive guidance molecule A	motif	104.006	109.527
evm.model.Scaffold-17.306	Superkiller viralicidic activity 2-like 2	motif	15.0908	13.8547
evm.model.Scaffold-17.307	Mitogen-activated protein kinase 14B	motif	34.1078	37.9557
evm.model.Scaffold-174.14	Alpha-actinin, sarcomeric	motif	49.5822	81.8115
evm.model.Scaffold-17.45	Arginyl-tRNA--protein transferase 1	motif	22.964	19.4143
evm.model.Scaffold-17.48	Glutathione S-transferase 1-1	motif	22.9504	21.5446
evm.model.Scaffold-175.30	Uncharacterized protein	motif	17.4338	17.8342
evm.model.Scaffold-1753.1	Uncharacterized protein	motif	12.9485	13.6457
evm.model.Scaffold-175.58	40S ribosomal protein S6	motif	3079.36	1429.32
evm.model.Scaffold-177.21	Rab3 GTPase-activating protein non-catalytic subunit	motif	10.8876	13.6933
evm.model.Scaffold-17.78	Serrate RNA effector molecule homolog	motif	37.8905	27.9989
evm.model.Scaffold-178.12	Esterase FE4	motif	252.535	93.0961
evm.model.Scaffold-17.83	Wiskott-Aldrich syndrome protein family member 2	motif	18.0691	27.0594
evm.model.Scaffold-178.9	Arylsulfatase B	motif	153.499	209.486
evm.model.Scaffold-179.37	Low-density lipoprotein receptor-related protein 2	motif	109.849	105.933
evm.model.Scaffold-179.44	Uncharacterized protein	motif	83.3344	109.962
evm.model.Scaffold-17.98	HIG1 domain family member 1A, mitochondrial	motif	148.699	152.731
evm.model.Scaffold-180.21	40S ribosomal protein S14	motif	2424.61	1103.63
evm.model.Scaffold-180.26	Probable cytochrome P450 6a14	motif	213.703	119.433
evm.model.Scaffold-18.156	AP-3 complex subunit beta-2	motif	13.1652	15.0855
evm.model.Scaffold-181.7	Glycine--tRNA ligase	motif	54.3115	42.0673
evm.model.Scaffold-18.170	Signal peptidase complex subunit 1	motif	13.3253	14.7304
evm.model.Scaffold-18.172	Uncharacterized protein	motif	16.1576	15.5749
evm.model.Scaffold-18.179	Uncharacterized protein	motif	12.4813	16.0147
evm.model.Scaffold-181.8	Lipid storage droplets surface-binding protein 1	motif	37.2534	5.56173
evm.model.Scaffold-18.180	Uncharacterized protein	motif	33.4791	25.5422
evm.model.Scaffold-18.181	Sodium/hydrogen exchanger 7	motif	23.7228	26.9863
evm.model.Scaffold-18.182	UMP-CMP kinase	motif	52.9907	35.9577
evm.model.Scaffold-182.15	Nuclear valosin-containing protein-like	motif	20.0985	17.1
evm.model.Scaffold-182.18	Protein Jumonji	motif	10.5785	9.33983
evm.model.Scaffold-18.259	Monocarboxylate transporter 14	motif	39.121	50.7745
evm.model.Scaffold-18.276	Angiotensin-converting enzyme	motif	626.661	294.828
evm.model.Scaffold-18.277	Probable chitinase 3	motif	133.13	113.297
evm.model.Scaffold-183.18	LIM and calponin homology domains-containing protein 1	motif	44.5431	58.0705
evm.model.Scaffold-183.28	Eukaryotic translation initiation factor 2 subunit 3	motif	129.504	99.097
evm.model.Scaffold-184.37	Coiled-coil and C2 domain-containing protein 1-like	motif	27.717	25.8803
evm.model.Scaffold-185.43	Acylpyruvase FAHD1, mitochondrial	motif	7.02898	10.4603
evm.model.Scaffold-185.45	F-box/WD repeat-containing protein 1A	motif	42.4992	31.6417
evm.model.Scaffold-186.18	Diacylglycerol kinase theta	motif	18.1193	18.2601
evm.model.Scaffold-186.27	Bone morphogenetic protein receptor type-1B	motif	13.8045	15.2514
evm.model.Scaffold-188.27	Y+L amino acid transporter 2	motif	84.7517	67.4405
evm.model.Scaffold-1884.1	Myelin expression factor 2	motif	54.5176	45.2606
evm.model.Scaffold-189.2	Transmembrane and TPR repeat-containing protein 4	motif	67.144	90.1781
evm.model.Scaffold-18.95	Farnesol dehydrogenase	motif	23.3364	4.91855
evm.model.Scaffold-190.3	Sodium-coupled monocarboxylate transporter 2	motif	35.5829	22.8328
evm.model.Scaffold-190.7	Caseinolytic peptidase B protein homolog	motif	46.1371	61.612
evm.model.Scaffold-191.16	Ion transport peptide	motif	13.8796	6.36756
evm.model.Scaffold-19.122	Programmed cell death protein 7	motif	52.0477	43.9191
evm.model.Scaffold-191.26	NF-kappa-B essential modulator	motif	61.8011	46.4084
evm.model.Scaffold-191.3	ATP-binding cassette sub-family G member 4	motif	19.17	18.3593
evm.model.Scaffold-19.146	Fibrillin-2	motif	19.9904	28.0541
evm.model.Scaffold-19.155	Uncharacterized protein	motif	47.0287	10.5275
evm.model.Scaffold-19.217	Uncharacterized protein	motif	28.2173	51.7613
evm.model.Scaffold-192.39	Probable aconitate hydratase, mitochondrial	motif	157.225	478.919
evm.model.Scaffold-192.9	Harmonin	motif	15.1062	19.3008
evm.model.Scaffold-1946.2	Uncharacterized protein	motif	16.4875	16.2978
evm.model.Scaffold-196.32	Uncharacterized protein	motif	23.8279	25.8832
evm.model.Scaffold-198.20	Serine/threonine-protein phosphatase PP1-beta	motif	59.7554	51.1204
evm.model.Scaffold-19.89	Sodium channel protein para	motif	14.3931	15.0716
evm.model.Scaffold-1.99	T-complex protein 1 subunit beta	motif	174.501	159.274
evm.model.Scaffold-19.96	Transcription initiation factor TFIID subunit 10	motif	14.6469	16.9727
evm.model.Scaffold-200.13	Myosin-VIIa	motif	18.6774	17.7131
evm.model.Scaffold-200.15	Exosome complex component RRP40	motif	13.7426	13.1235
evm.model.Scaffold-200.17	Protein flightless-1	motif	23.6304	26.2537
evm.model.Scaffold-200.3	rRNA 2'-O-methyltransferase fibrillarin	motif	64.902	33.2709
evm.model.Scaffold-20.103	Uncharacterized protein	motif	104.605	6.75487
evm.model.Scaffold-20.121	L-threonine ammonia-lyase	motif	26.144	10.4218
evm.model.Scaffold-20.132	Uncharacterized protein	motif	53.3074	50.6767
evm.model.Scaffold-201.34	Muscle M-line assembly protein unc-89	motif	23.9252	114.542
evm.model.Scaffold-20.135	Uncharacterized protein	motif	18.8425	9.2525
evm.model.Scaffold-20.148	Zinc transporter ZIP10	motif	28.2616	25.1574
evm.model.Scaffold-20.195	Putative myosin class ii heavy chain (Fragment)	motif	64.0888	105.909
evm.model.Scaffold-20.209	Ankyrin-3	motif	11.0473	27.7003
evm.model.Scaffold-20.210	Protein wntless	motif	26.2742	25.4684
evm.model.Scaffold-20.247	E3 ubiquitin-protein ligase MYLIP-A	motif	18.7417	19.7606
evm.model.Scaffold-20.266	Solute carrier family 41 member 1	motif	35.019	29.4614
evm.model.Scaffold-20.270	Catenin delta-2	motif	15.8851	17.7795
evm.model.Scaffold-20.312	Segmentation polarity homeobox protein engrailed	motif	13.6824	13.2985
evm.model.Scaffold-203.14	CTL-like protein 2	motif	12.3364	19.0814
evm.model.Scaffold-203.28	Probable chitinase 3	motif	353.104	193.322
evm.model.Scaffold-203.41	Aquaporin AQPcic	motif	462.909	331.325
evm.model.Scaffold-203.43	Sorting nexin-12	motif	14.6517	14.9494
evm.model.Scaffold-203.44	Molybdenum cofactor biosynthesis protein 1	motif	9.21764	11.453
evm.model.Scaffold-203.46	Trophoblast glycoprotein	motif	31.4313	32.8438
evm.model.Scaffold-203.47	PAX3- and PAX7-binding protein 1	motif	17.2659	15.7722
evm.model.Scaffold-203.48	Uncharacterized protein	motif	10.5437	22.122
evm.model.Scaffold-20.383	Gamma-glutamyl hydrolase A	motif	19.2051	16.7105
evm.model.Scaffold-20.393	Leucine-rich repeat-containing protein 16A	motif	13.1733	12.8686
evm.model.Scaffold-205.11	Protein NipSnap	motif	41.463	41.5412
evm.model.Scaffold-205.12	ATP synthase subunit gamma, mitochondrial	motif	886.829	1254.45
evm.model.Scaffold-205.3	Uncharacterized protein	motif	19.2768	12.0078
evm.model.Scaffold-207.15	Uncharacterized protein	motif	124.294	98.5438
evm.model.Scaffold-207.33	ATPase inhibitor mai-2, mitochondrial	motif	218.297	231.367
evm.model.Scaffold-207.8	CCR4-NOT transcription complex subunit 6	motif	18.8948	17.287
evm.model.Scaffold-20.84	Transmembrane protein 68	motif	88.8575	35.9119
evm.model.Scaffold-20.87	Fumarylacetoacetase	motif	68.7335	63.4932
evm.model.Scaffold-20.88	Chaoptin	motif	52.2984	43.9577
evm.model.Scaffold-210.9	Uncharacterized protein	motif	11.5384	11.4216
evm.model.Scaffold-2110.115	6-phosphofructo-2-kinase/fructose-2,6-bisphosphatase	motif	48.1486	49.0719
evm.model.Scaffold-21.102	Proteasome subunit alpha type-1	motif	10.6668	8.00382
evm.model.Scaffold-2.113	Mpv17-like protein (Fragment)	motif	37.2081	60.3507
evm.model.Scaffold-2.114	Suppressor of G2 allele of SKP1 homolog	motif	54.2515	42.908
evm.model.Scaffold-2.131	Cytochrome b5-related protein	motif	53.7054	69.8688
evm.model.Scaffold-213.29	Uncharacterized protein	motif	38.8962	52.1861
evm.model.Scaffold-213.41	SNF-related serine/threonine-protein kinase	motif	18.1925	21.4128
evm.model.Scaffold-215.3	Long-chain-fatty-acid--CoA ligase ACSBG2	motif	207.1	160.537
evm.model.Scaffold-2.161	Syntaxin-1A	motif	27.4563	20.8093
evm.model.Scaffold-2.162	GTP-binding nuclear protein Ran	motif	300.434	170.638
evm.model.Scaffold-217.14	Uncharacterized protein (Fragment)	motif	12.9742	11.311
evm.model.Scaffold-217.17	SAGA-associated factor 11 homolog	motif	10.6596	15.5313
evm.model.Scaffold-2.173	Syntaxin-1A	motif	21.5956	19.7532
evm.model.Scaffold-217.36	DDRGK domain-containing protein 1	motif	125.248	95.0644
evm.model.Scaffold-2.174	Myosin-IB	motif	30.7022	17.2559
evm.model.Scaffold-217.4	Ribonuclease P protein subunit p21	motif	15.4434	12.422
evm.model.Scaffold-218.16	Uncharacterized protein	motif	38.0912	19.9488
evm.model.Scaffold-218.5	Tetraspanin-9	motif	23.0781	28.651
evm.model.Scaffold-219.25	Putative RNA-binding protein Luc7-like 2	motif	56.7766	49.1641
evm.model.Scaffold-219.32	Structural maintenance of chromosomes protein 1A	motif	12.6591	16.8629
evm.model.Scaffold-21.97	Muscle LIM protein Mlp84B	motif	709.581	1367.91
evm.model.Scaffold-221.13	SCO-spondin	motif	3.75702	12.2908
evm.model.Scaffold-222.14	Long-chain-fatty-acid--CoA ligase 3	motif	31.8027	26.1498
evm.model.Scaffold-222.25	Mannose-P-dolichol utilization defect 1 protein homolog	motif	25.0289	13.0778
evm.model.Scaffold-22.29	Protein aubergine	motif	28.4254	21.9308
evm.model.Scaffold-223.22	Rho GTPase-activating protein 18	motif	37.3585	42.5098
evm.model.Scaffold-223.3	Leucine carboxyl methyltransferase 1	motif	13.7348	12.872
evm.model.Scaffold-2233.1	Uncharacterized protein	motif	66.4094	68.8705
evm.model.Scaffold-224.42	Endocuticle structural glycoprotein SgAbd-1	motif	2929.11	4847.66
evm.model.Scaffold-225.15	Uncharacterized protein C2orf42-like protein	motif	10.7364	11.5174
evm.model.Scaffold-225.23	Arginine-glutamic acid dipeptide repeats protein	motif	12.7795	15.8948
evm.model.Scaffold-225.24	Isocitrate dehydrogenase [NADP] cytoplasmic	motif	283.687	314.058
evm.model.Scaffold-225.3	S-adenosylmethionine decarboxylase proenzyme	motif	12.0276	8.87597
evm.model.Scaffold-225.8	LIM domain-containing protein unc-97	motif	31.5971	34.6331
evm.model.Scaffold-226.26	Ubiquitin-conjugating enzyme E2 W	motif	17.0513	17.3566
evm.model.Scaffold-227.18	U4/U6.U5 tri-snRNP-associated protein 1	motif	19.4063	19.3572
evm.model.Scaffold-228.23	FGFR1 oncogene partner 2 homolog	motif	18.5904	20.2948
evm.model.Scaffold-229.16	Exonuclease 3'-5' domain-containing protein 1	motif	23.5714	22.9511
evm.model.Scaffold-229.27	G-protein-signaling modulator 2	motif	16.3708	18.1767
evm.model.Scaffold-230.34	Cathepsin L	motif	539.762	378.877
evm.model.Scaffold-23.129	Exocyst complex component SEC3	motif	68.9875	87.3694
evm.model.Scaffold-231.3	Protein phosphatase PTC7 homolog	motif	54.9837	70.1904
evm.model.Scaffold-23.136	Caspase-1	motif	49.1382	54.5477
evm.model.Scaffold-23.174	GTP-binding protein SAR1B	motif	373.086	314.983
evm.model.Scaffold-233.23	AMP deaminase 2	motif	18.4555	22.4391
evm.model.Scaffold-233.27	DNA-directed RNA polymerases I and III subunit RPAC1	motif	12.7723	7.98648
evm.model.Scaffold-234.13	Rhotekin	motif	37.2435	36.2723
evm.model.Scaffold-236.25	Endocuticle structural glycoprotein SgAbd-2	motif	421.909	472.684
evm.model.Scaffold-236.31	Endocuticle structural glycoprotein SgAbd-2	motif	293.577	84.2046
evm.model.Scaffold-23.65	Solute carrier family 35 member B1 homolog	motif	36.9565	23.1973
evm.model.Scaffold-237.28	MOB-like protein phocein	motif	39.4943	39.934
evm.model.Scaffold-23.91	PDZ domain-containing protein 2	motif	26.1685	26.0898
evm.model.Scaffold-239.21	Uncharacterized protein	motif	522.38	232.298
evm.model.Scaffold-239.29	Cuticle protein 7	motif	60.2232	54.2015
evm.model.Scaffold-24.116	G/T mismatch-specific thymine DNA glycosylase	motif	18.241	19.3756
evm.model.Scaffold-24.120	Syntaxin-7	motif	17.7167	13.8705
evm.model.Scaffold-24.123	Mesoderm induction early response protein 1	motif	26.8202	23.7826
evm.model.Scaffold-24.125	Inositol-pentakisphosphate 2-kinase	motif	15.3958	11.007
evm.model.Scaffold-24.126	Protein BTG1	motif	61.7249	50.9315
evm.model.Scaffold-24.128	Calcium/calmodulin-dependent protein kinase type 1	motif	18.8358	20.9017
evm.model.Scaffold-24.144	Pyruvate dehydrogenase E1 component subunit beta	motif	103.78	86.8554
evm.model.Scaffold-24.15	Uncharacterized protein	motif	27.8171	18.5196
evm.model.Scaffold-24.156	Spondin-1	motif	28.3439	22.3448
evm.model.Scaffold-24.199	GAS2-like protein 1	motif	26.0242	33.299
evm.model.Scaffold-24.200	Peroxidasin homolog	motif	11.0127	10.5803
evm.model.Scaffold-24.210	Uncharacterized protein	motif	7.19851	12.754
evm.model.Scaffold-24.218	Uncharacterized protein	motif	13.008	14.5109
evm.model.Scaffold-242.23	Uncharacterized protein	motif	13.8993	11.0871
evm.model.Scaffold-24.232	Ubiquitin-like modifier-activating enzyme 5	motif	36.4065	30.9025
evm.model.Scaffold-2423.2	Cytochrome c oxidase-assembly factor COX23, mitochondrial	motif	11.9446	12.9918
evm.model.Scaffold-24.238	Uncharacterized protein	motif	12.2901	12.6966
evm.model.Scaffold-24.245	Co-chaperone protein HscB homolog	motif	22.3482	22.9274
evm.model.Scaffold-24.260	Lipid phosphate phosphohydrolase 1	motif	34.4309	27.9907
evm.model.Scaffold-24.293	Uncharacterized protein (Fragment)	motif	90.6737	74.2046
evm.model.Scaffold-243.14	Multivesicular body subunit 12B	motif	10.3654	9.83505
evm.model.Scaffold-24.329	TWiK family of potassium channels protein 18	motif	13.1867	22.8532
evm.model.Scaffold-24.356	Aquaporin-12A	motif	19.4029	55.8576
evm.model.Scaffold-24.39	Protein PAT1 homolog 1	motif	11.1353	11.4393
evm.model.Scaffold-244.30	ABC transporter G family member 20	motif	16.4768	18.4426
evm.model.Scaffold-244.34	ABC transporter G family member 23	motif	53.2146	37.1847
evm.model.Scaffold-244.8	Uncharacterized protein	motif	143.374	238.223
evm.model.Scaffold-246.15	High mobility group protein DSP1	motif	319.298	279.424
evm.model.Scaffold-246.20	Histone deacetylase complex subunit SAP30 homolog	motif	15.5274	13.0707
evm.model.Scaffold-2480.1	Uncharacterized protein	motif	12.4213	9.17113
evm.model.Scaffold-248.24	Uncharacterized protein	motif	203.74	50.2817
evm.model.Scaffold-248.30	Autophagy-related protein 2 homolog B	motif	17.4263	18.5082
evm.model.Scaffold-248.8	60S ribosomal protein L4	motif	736.307	366.247
evm.model.Scaffold-250.24	Protein LTV1 homolog	motif	14.0392	8.74825
evm.model.Scaffold-25.102	Thyrotropin-releasing hormone-degrading ectoenzyme	motif	11.165	10.8567
evm.model.Scaffold-25.120	Trehalase	motif	63.3801	51.6483
evm.model.Scaffold-251.224	39S ribosomal protein L22, mitochondrial	motif	22.0078	29.9057
evm.model.Scaffold-251.34	tRNA 2-thiocytidine biosynthesis protein TtcA	motif	11.9153	16.2414
evm.model.Scaffold-251.46	Putative uncharacterized protein	motif	31.4415	38.7086
evm.model.Scaffold-251.76	Nose resistant to fluoxetine protein 6	motif	20.3487	36.5734
evm.model.Scaffold-251.77	Cleavage and polyadenylation specificity factor subunit 6	motif	22.1558	25.9865
evm.model.Scaffold-252.21	Ubiquitin-like-conjugating enzyme ATG3	motif	17.3315	15.5603
evm.model.Scaffold-25.37	b(0,+)-type amino acid transporter 1	motif	18.7924	26.6508
evm.model.Scaffold-253.9	Protein tipE	motif	18.4923	20.3807
evm.model.Scaffold-25.7	Uncharacterized protein	motif	26.905	41.873
evm.model.Scaffold-257.3	Uncharacterized protein	motif	18.2668	16.8485
evm.model.Scaffold-258.23	Proton-coupled amino acid transporter 4	motif	17.1563	44.8779
evm.model.Scaffold-2.60	Unconventional myosin-XVIIIa	motif	8.40815	11.8216
evm.model.Scaffold-2602.1	Uncharacterized protein	motif	100.227	47.4584
evm.model.Scaffold-26.125	UPF0396 protein CG6066	motif	14.402	10.3134
evm.model.Scaffold-26.133	Enhancer of split mgamma protein	motif	19.519	17.5419
evm.model.Scaffold-26.137	Glycine-rich protein GRP33	motif	74.5909	55.9947
evm.model.Scaffold-264.10	Methenyltetrahydrofolate synthase domain-containing protein	motif	30.6224	26.9687
evm.model.Scaffold-264.44	Serine/threonine-protein kinase 16	motif	22.0918	15.9037
evm.model.Scaffold-264.46	Uncharacterized protein	motif	50.2956	52.8348
evm.model.Scaffold-26.47	T-complex protein 1 subunit zeta	motif	242.006	192.303
evm.model.Scaffold-264.7	Protein BCCIP homolog	motif	45.6773	26.8392
evm.model.Scaffold-265.15	Histidine--tRNA ligase, cytoplasmic	motif	28.1094	30.8657
evm.model.Scaffold-265.9	Aspartate--tRNA ligase, mitochondrial	motif	9.59443	11.6915
evm.model.Scaffold-267.25	Zinc finger FYVE domain-containing protein 1	motif	10.6426	13.5441
evm.model.Scaffold-2678.1	Uncharacterized protein	motif	46.9883	72.4442
evm.model.Scaffold-2679.1	Uncharacterized protein	motif	39.1823	33.4057
evm.model.Scaffold-270.6	Regulator of nonsense transcripts 3A	motif	15.1789	11.2264
evm.model.Scaffold-27.13	Uncharacterized protein	motif	20.8697	23.2384
evm.model.Scaffold-272.4	Cullin-2	motif	32.3268	35.0971
evm.model.Scaffold-27.85	Inositol 1,4,5-trisphosphate receptor	motif	9.59434	10.739
evm.model.Scaffold-2.79	CD63 antigen	motif	10.4331	11.7804
evm.model.Scaffold-27.95	Cytokine receptor	motif	95.1892	91.0214
evm.model.Scaffold-2.8	Serine hydroxymethyltransferase, mitochondrial	motif	11.9436	8.45224
evm.model.Scaffold-280.26	Myosin-M heavy chain	motif	20.8108	22.7041
evm.model.Scaffold-28.130	PHD finger-like domain-containing protein 5A	motif	20.2393	14.3482
evm.model.Scaffold-28.131	Uncharacterized protein (Fragment)	motif	12.0324	13.2215
evm.model.Scaffold-28.141	Tyrosine-protein phosphatase 10D	motif	72.7644	68.5047
evm.model.Scaffold-283.12	Nuclear migration protein nudC	motif	20.1245	13.3351
evm.model.Scaffold-283.18	Copper-transporting ATPase 1	motif	84.2815	82.9582
evm.model.Scaffold-284.1	Uncharacterized protein	motif	10.219	12.6643
evm.model.Scaffold-284.2	Vesicle-trafficking protein SEC22b-B	motif	12.8336	9.12941
evm.model.Scaffold-284.20	Spectrin beta chain, non-erythrocytic 5	motif	42.0336	71.2782
evm.model.Scaffold-2.85	Telomerase-binding protein EST1A	motif	13.2525	14.4717
evm.model.Scaffold-2.86	Uncharacterized protein	motif	283.793	325.275
evm.model.Scaffold-288.26	Cytosolic Fe-S cluster assembly factor NUBP2 homolog	motif	57.4164	41.9868
evm.model.Scaffold-289.30	Ribosome-recycling factor, mitochondrial	motif	15.2429	13.3719
evm.model.Scaffold-289.8	Uncharacterized protein	motif	53.2721	47.2757
evm.model.Scaffold-290.1	17-beta-hydroxysteroid dehydrogenase 13	motif	11.6781	8.18497
evm.model.Scaffold-290.10	Eukaryotic translation initiation factor 3 subunit A	motif	135.627	109.797
evm.model.Scaffold-290.120	Uncharacterized protein (Fragment)	motif	419.988	381.765
evm.model.Scaffold-290.126	Glycylpeptide N-tetradecanoyltransferase 2	motif	69.0753	66.4527
evm.model.Scaffold-290.5	Zinc finger protein 782	motif	120.261	114.993
evm.model.Scaffold-29.104	Protein toll	motif	17.4729	18.2963
evm.model.Scaffold-29.111	Prohormone-3	motif	160.162	147.54
evm.model.Scaffold-29.125	E3 ubiquitin-protein ligase HUWE1	motif	15.7786	17.9596
evm.model.Scaffold-2.92	Protein phosphatase 1E	motif	9.65978	11.1183
evm.model.Scaffold-29.29	THO complex subunit 7 homolog	motif	20.5924	15.7068
evm.model.Scaffold-293.23	Programmed cell death protein 10	motif	58.8163	50.6497
evm.model.Scaffold-29.40	NEDD4-binding protein 2-like 1	motif	19.9299	18.1079
evm.model.Scaffold-29.42	Cytochrome c oxidase assembly factor 5	motif	6.04493	16.559
evm.model.Scaffold-294.6	Multidrug resistance-associated protein 1	motif	33.3735	25.9543
evm.model.Scaffold-2949.1	Endoplasmin	motif	28.3681	17.0743
evm.model.Scaffold-29.77	Kelch-like protein 5	motif	10.2208	11.1918
evm.model.Scaffold-298.26	Uncharacterized protein	motif	21.3018	19.8606
evm.model.Scaffold-2986.1	Uncharacterized protein	motif	23.2415	17.5353
evm.model.Scaffold-300.8	Uncharacterized protein	motif	14.0765	14.7495
evm.model.Scaffold-30.117	N-terminal kinase-like protein	motif	18.6151	18.4026
evm.model.Scaffold-301.24	ER membrane protein complex subunit 1	motif	31.6856	35.4428
evm.model.Scaffold-30.17	BTB/POZ domain-containing protein 10	motif	35.7255	41.4484
evm.model.Scaffold-304.14	E3 ubiquitin-protein ligase synoviolin	motif	51.5971	45.8157
evm.model.Scaffold-304.5	Serine/threonine-protein phosphatase 5	motif	9.00386	11.2127
evm.model.Scaffold-305.21	FH2 domain-containing protein 1	motif	107.597	139.254
evm.model.Scaffold-30.6	Proteasome subunit beta type-1	motif	52.3785	41.2391
evm.model.Scaffold-306.16	DE-cadherin	motif	26.6563	20.4189
evm.model.Scaffold-30.79	Steroid hormone receptor ERR2	motif	36.4194	58.6514
evm.model.Scaffold-30.98	Uncharacterized protein	motif	7.24566	10.8576
evm.model.Scaffold-309.9	Uncharacterized protein	motif	14.6882	14.6668
evm.model.Scaffold-3100.1	Titin	motif	71.9484	150.363
evm.model.Scaffold-311.1	Uncharacterized protein	motif	7.49321	10.097
evm.model.Scaffold-311.15	Iroquois-class homeodomain protein IRX-6	motif	9.01626	10.598
evm.model.Scaffold-31.120	Uncharacterized protein (Fragment)	motif	22.6119	47.6598
evm.model.Scaffold-31.129	Heterogeneous nuclear ribonucleoprotein K	motif	106.745	82.4584
evm.model.Scaffold-3.113	GATA-binding factor A	motif	14.7156	12.4419
evm.model.Scaffold-31.133	Probable phospholipid-transporting ATPase IIB	motif	47.5503	57.8349
evm.model.Scaffold-31.150	PAB-dependent poly(A)-specific ribonuclease subunit PAN2	motif	14.1126	12.6831
evm.model.Scaffold-31.160	5'-nucleotidase domain-containing protein 3	motif	30.8675	37.6417
evm.model.Scaffold-31.33	Coiled-coil domain-containing protein 50	motif	17.5339	15.7885
evm.model.Scaffold-315.5	Junctophilin-2	motif	61.3626	122.338
evm.model.Scaffold-316.7	Cap-specific mRNA (nucleoside-2'-O-)-methyltransferase 1	motif	12.63	14.7363
evm.model.Scaffold-3.168	Transducin beta-like protein 3	motif	11.0326	6.1945
evm.model.Scaffold-317.30	Electron transfer flavoprotein subunit beta	motif	26.1382	36.8197
evm.model.Scaffold-31.86	Calcium/calmodulin-dependent protein kinase type II	motif	11.13	13.0705
evm.model.Scaffold-31.89	Thymic stromal cotransporter protein	motif	10.3037	11.5346
evm.model.Scaffold-319.10	28S ribosomal protein S9, mitochondrial	motif	21.2438	24.1052
evm.model.Scaffold-319.17	Neuropathy target esterase sws	motif	15.4296	16.9596
evm.model.Scaffold-320.12	Prostaglandin E synthase 2	motif	59.7582	60.3553
evm.model.Scaffold-320.2	Serine/threonine-protein kinase tricorner	motif	5.76189	10.6937
evm.model.Scaffold-32.104	Tumor protein p53-inducible protein 13	motif	10.7515	10.6
evm.model.Scaffold-32.155	Pyruvate dehydrogenase protein X component	motif	177.774	338.808
evm.model.Scaffold-32.164	Putative uncharacterized protein	motif	24.4411	24.8896
evm.model.Scaffold-326.11	Thrombospondin type-1 domain-containing protein 7B	motif	19.3427	19.5525
evm.model.Scaffold-326.12	Thrombospondin type-1 domain-containing protein 7A	motif	24.4618	24.1098
evm.model.Scaffold-326.21	Rho guanine nucleotide exchange factor 17	motif	4.96868	10.8676
evm.model.Scaffold-329.14	Armadillo repeat-containing protein 6 homolog	motif	13.6645	12.9038
evm.model.Scaffold-329.16	La protein homolog	motif	29.2051	16.995
evm.model.Scaffold-330.9	Uncharacterized protein	motif	10.8119	4.56532
evm.model.Scaffold-33.101	Protein CLP1 homolog	motif	16.1943	16.1025
evm.model.Scaffold-3310.1	Transcription initiation factor IIB	motif	38.6689	32.1999
evm.model.Scaffold-33.106	Prolyl 4-hydroxylase subunit alpha-2	motif	9.37223	11.8855
evm.model.Scaffold-33.115	Myosin regulatory light chain	motif	97.3409	201.441
evm.model.Scaffold-33.137	Casein kinase I isoform alpha	motif	41.6416	41.1581
evm.model.Scaffold-33.148	Replication factor C subunit 1	motif	14.5036	10.3838
evm.model.Scaffold-33.149	Disks large homolog 5	motif	10.0278	12.7967
evm.model.Scaffold-33.157	Tetraspanin-33	motif	13.2562	12.4905
evm.model.Scaffold-33.18	Uncharacterized protein	motif	359.074	410.128
evm.model.Scaffold-332.10	Sodium-independent sulfate anion transporter	motif	48.4934	37.0711
evm.model.Scaffold-332.4	Sodium-independent sulfate anion transporter	motif	374.822	116.228
evm.model.Scaffold-334.12	H(+)/Cl(-) exchange transporter 7	motif	19.681	15.4805
evm.model.Scaffold-33.44	Uncharacterized protein	motif	1250.87	894.148
evm.model.Scaffold-334.7	Ras-related protein Rab-18-B	motif	79.862	65.8671
evm.model.Scaffold-33.48	Sorting nexin-17	motif	19.287	18.4007
evm.model.Scaffold-338.16	Translation initiation factor eIF-2B subunit epsilon	motif	11.3326	11.9197
evm.model.Scaffold-338.17	Agrin	motif	6.82284	10.8399
evm.model.Scaffold-338.4	Uncharacterized protein	motif	17.8229	24.402
evm.model.Scaffold-340.27	60 kDa heat shock protein, mitochondrial	motif	69.3983	52.0639
evm.model.Scaffold-34.101	Selenium-binding protein 1-A	motif	39.9149	42.8554
evm.model.Scaffold-34.102	Signal-induced proliferation-associated 1-like protein 2	motif	16.9844	18.2635
evm.model.Scaffold-341.14	Dorsal-ventral patterning protein Sog	motif	8.88903	30.4254
evm.model.Scaffold-34.12	Protein decapentaplegic	motif	40.2942	34.7997
evm.model.Scaffold-343.3	Protein-L-isoaspartate(D-aspartate) O-methyltransferase	motif	10.4461	14.5528
evm.model.Scaffold-344.3	Serologically defined colon cancer antigen 3	motif	12.1306	11.2301
evm.model.Scaffold-34.69	Leukocyte receptor cluster member 8 homolog	motif	23.3124	29.2894
evm.model.Scaffold-348.18	Facilitated trehalose transporter Tret1	motif	17.0906	18.0588
evm.model.Scaffold-350.19	Cathepsin L	motif	78.4819	59.2672
evm.model.Scaffold-35.113	Cytochrome P450	motif	14.738	12.0835
evm.model.Scaffold-35.123	Histone-lysine N-methyltransferase SETD2	motif	12.4425	12.1333
evm.model.Scaffold-35.128	Putative uncharacterized protein	motif	64.3747	37.9116
evm.model.Scaffold-352.10	WD repeat domain phosphoinositide-interacting protein 4	motif	21.6703	21.5906
evm.model.Scaffold-352.11	Hsc70-interacting protein	motif	14.0351	14.1313
evm.model.Scaffold-35.25	Membralin	motif	24.8152	26.6693
evm.model.Scaffold-352.9	Translocon-associated protein subunit gamma	motif	181.892	100.648
evm.model.Scaffold-353.11	Polypeptide N-acetylgalactosaminyltransferase 2	motif	9.96061	11.9529
evm.model.Scaffold-35.38	Myocyte-specific enhancer factor 2	motif	27.0292	33.9514
evm.model.Scaffold-353.9	Polypeptide N-acetylgalactosaminyltransferase 2	motif	10.0743	11.5106
evm.model.Scaffold-355.14	CUB and sushi domain-containing protein 3	motif	30.3545	27.1699
evm.model.Scaffold-35.52	PX domain-containing protein kinase-like protein	motif	11.5972	13.5826
evm.model.Scaffold-357.19	Saccharopine dehydrogenase-like oxidoreductase	motif	477.628	303.152
evm.model.Scaffold-357.8	T-cell activation inhibitor, mitochondrial	motif	22.8419	41.8944
evm.model.Scaffold-359.2	PAB-dependent poly(A)-specific ribonuclease subunit PAN3	motif	16.2682	17.6811
evm.model.Scaffold-3.61	RalBP1-associated Eps domain-containing protein 1	motif	19.3702	19.0365
evm.model.Scaffold-36.18	SWI/SNF complex subunit SMARCC2	motif	18.7199	21.6051
evm.model.Scaffold-363.2	Guanylate cyclase 32E	motif	34.2865	45.6711
evm.model.Scaffold-3.64	Uncharacterized protein	motif	30.2691	28.204
evm.model.Scaffold-36.56	Insulin-degrading enzyme	motif	25.652	31.1262
evm.model.Scaffold-36.57	Vesicle transport v-SNARE 13	motif	38.6004	32.2333
evm.model.Scaffold-366.11	Serine/threonine-protein phosphatase 6 regulatory subunit 3	motif	15.1403	17.2915
evm.model.Scaffold-36.70	Lysine-specific demethylase 3A	motif	8.26688	10.1336
evm.model.Scaffold-36.74	Receptor expression-enhancing protein 4	motif	8.88	15.853
evm.model.Scaffold-36.81	Putative fatty acyl-CoA reductase CG5065	motif	22.4797	14.8885
evm.model.Scaffold-36.82	Gibberellin 20 oxidase 2	motif	32.2289	35.3045
evm.model.Scaffold-368.21	Choline-phosphate cytidylyltransferase A	motif	17.5339	14.7215
evm.model.Scaffold-368.4	Phosphoenolpyruvate carboxykinase [GTP]	motif	33.6939	43.1444
evm.model.Scaffold-36.91	Uridine phosphorylase 1	motif	35.9837	9.33779
evm.model.Scaffold-369.12	Uncharacterized protein	motif	58.2435	112.059
evm.model.Scaffold-369.5	ATP synthase subunit d, mitochondrial	motif	72.1606	109.857
evm.model.Scaffold-369.7	Lysosomal alpha-glucosidase	motif	13.7234	16.8933
evm.model.Scaffold-3.71	Axin-1	motif	13.3958	14.9374
evm.model.Scaffold-37.15	Stress response protein NST1 (Fragment)	motif	191.393	144.131
evm.model.Scaffold-373.11	Major facilitator superfamily domain-containing protein 6-A	motif	26.1149	32.3784
evm.model.Scaffold-373.2	cGMP-dependent protein kinase 1	motif	12.691	15.7237
evm.model.Scaffold-37.36	Pyrroline-5-carboxylate reductase 1, mitochondrial	motif	24.7535	55.1204
evm.model.Scaffold-37.62	Uncharacterized protein	motif	62.4196	141.233
evm.model.Scaffold-37.74	Mothers against decapentaplegic homolog 4	motif	10.2161	11.3264
evm.model.Scaffold-381.17	Reticulocyte-binding protein 1	motif	16.8344	27.9
evm.model.Scaffold-38.119	TGF-beta-activated kinase 1 and MAP3K7-binding protein 1	motif	19.9654	21.7443
evm.model.Scaffold-38.122	Myocilin	motif	10.8805	10.711
evm.model.Scaffold-38.128	Cytosolic carboxypeptidase 1	motif	28.2031	27.0202
evm.model.Scaffold-3.84	DNA-directed RNA polymerase III subunit RPC3	motif	42.5396	43.4485
evm.model.Scaffold-384.11	Uncharacterized protein	motif	26.0413	19.1044
evm.model.Scaffold-384.12	Protein SMG7	motif	9.88132	12.1596
evm.model.Scaffold-384.3	Retinol dehydrogenase 11	motif	123.507	149.695
evm.model.Scaffold-3.88	Ribosomal L1 domain-containing protein 1	motif	36.3626	24.8325
evm.model.Scaffold-391.5	Anion exchange protein 2	motif	61.9523	68.0646
evm.model.Scaffold-392.17	Sperm-associated antigen 1	motif	8.15898	11.0623
evm.model.Scaffold-392.6	Hydroxyacylglutathione hydrolase, mitochondrial	motif	43.0996	47.4684
evm.model.Scaffold-39.32	G-protein coupled receptor moody	motif	24.3591	12.2931
evm.model.Scaffold-395.11	Alpha-ketoglutarate-dependent taurine dioxygenase	motif	14.7293	12.0488
evm.model.Scaffold-3961.1	Uncharacterized protein	motif	11.5818	19.2105
evm.model.Scaffold-39.62	Interferon regulatory factor 2-binding protein-like B	motif	20.9265	15.9149
evm.model.Scaffold-397.5	Proteasome subunit alpha type-3	motif	34.2958	26.5328
evm.model.Scaffold-39.84	Signal recognition particle receptor subunit alpha	motif	47.5691	44.2117
evm.model.Scaffold-39.86	Signal recognition particle receptor subunit alpha homolog	motif	144.733	127.729
evm.model.Scaffold-40.11	Polycomb group RING finger protein 3	motif	10.5043	8.70898
evm.model.Scaffold-40.12	Beta-centractin	motif	22.2837	21.6697
evm.model.Scaffold-405.7	Uncharacterized protein	motif	177.183	266.879
evm.model.Scaffold-40.62	Pre-mRNA-processing-splicing factor 8	motif	29.0535	32.714
evm.model.Scaffold-40.78	Golgi reassembly-stacking protein 2	motif	37.2964	33.497
evm.model.Scaffold-408.5	Regucalcin	motif	101.44	185.599
evm.model.Scaffold-40.95	DNA ligase 1	motif	10.5372	7.39819
evm.model.Scaffold-4110.1	Uncharacterized protein	motif	13.5399	7.28469
evm.model.Scaffold-41.17	Estrogen sulfotransferase, testis isoform	motif	366.994	265.863
evm.model.Scaffold-4.118	Ragulator complex protein LAMTOR4	motif	24.36	18.8355
evm.model.Scaffold-41.35	Nuclear factor of activated T-cells 5	motif	59.677	186.656
evm.model.Scaffold-41.37	SUN domain-containing ossification factor	motif	16.085	16.8554
evm.model.Scaffold-41.42	Probable cysteine desulfurase, mitochondrial	motif	31.0325	37.7633
evm.model.Scaffold-41.45	Polyubiquitin-C	motif	154.289	147.404
evm.model.Scaffold-41.47	Succinate--hydroxymethylglutarate CoA-transferase	motif	28.2953	32.9105
evm.model.Scaffold-41.48	Probable RNA-binding protein 18	motif	11.8913	10.5334
evm.model.Scaffold-414.9	Exportin-5	motif	21.3092	16.855
evm.model.Scaffold-4.151	Protein takeout	motif	28.3432	27.5917
evm.model.Scaffold-415.21	FMRFamide receptor	motif	45.2238	87.0092
evm.model.Scaffold-41.56	Transmembrane protein 117	motif	10.6434	16.4256
evm.model.Scaffold-4.160	ATP-binding cassette sub-family G member 8	motif	21.3986	25.6921
evm.model.Scaffold-4.164	Nuclear nucleic acid-binding protein C1D	motif	16.0297	9.76978
evm.model.Scaffold-41.77	Ubiquitin-conjugating enzyme E2 R2	motif	73.8076	76.9622
evm.model.Scaffold-418.7	WW domain-containing adapter protein with coiled-coil	motif	13.3309	16.6647
evm.model.Scaffold-419.9	Matrix metalloproteinase-14	motif	36.7202	42.0199
evm.model.Scaffold-42.104	Polycomb complex protein BMI-1	motif	10.4251	10.8134
evm.model.Scaffold-42.15	V-type proton ATPase subunit B	motif	207.312	172.584
evm.model.Scaffold-42.19	Sodium/nucleoside cotransporter 2	motif	10.5152	11.9568
evm.model.Scaffold-422.10	Eukaryotic translation initiation factor 3 subunit H	motif	263.701	182.428
evm.model.Scaffold-4221.1	Uncharacterized protein	motif	38.3651	48.8056
evm.model.Scaffold-422.5	Nitric oxide synthase-interacting protein homolog	motif	12.0463	7.84426
evm.model.Scaffold-42.26	Uncharacterized protein	motif	80.5529	59.1515
evm.model.Scaffold-422.7	40S ribosomal protein S18	motif	2498.95	1017.45
evm.model.Scaffold-422.8	Vacuolar protein sorting-associated protein 52 homolog	motif	10.7914	8.21739
evm.model.Scaffold-42.46	Glutathione-independent glyoxalase DJR-1.2	motif	128.678	97.3415
evm.model.Scaffold-42.76	Survival motor neuron protein	motif	36.6993	28.6649
evm.model.Scaffold-42.83	Uncharacterized protein	motif	17.1777	16.4316
evm.model.Scaffold-43.100	Putative uncharacterized protein	motif	16.874	16.9599
evm.model.Scaffold-431.7	Uncharacterized protein	motif	14.7746	14.2504
evm.model.Scaffold-434.11	Serine/threonine-protein kinase PINK1, mitochondrial	motif	66.4052	117.242
evm.model.Scaffold-434.4	CAAX prenyl protease 2	motif	10.538	9.67884
evm.model.Scaffold-434.6	UPF0692 protein C19orf54 homolog	motif	18.9131	21.9206
evm.model.Scaffold-434.7	Xaa-Pro aminopeptidase 1	motif	20.725	18.6325
evm.model.Scaffold-43.71	Katanin p80 WD40 repeat-containing subunit B1	motif	7.4208	12.1823
evm.model.Scaffold-43.77	Peptidyl-tRNA hydrolase 2, mitochondrial	motif	54.3267	35.8771
evm.model.Scaffold-440.3	FERM, RhoGEF and pleckstrin domain-containing protein 2	motif	21.1553	26.2698
evm.model.Scaffold-44.106	Protein FAM114A2	motif	15.1616	16.3765
evm.model.Scaffold-44.125	Probable cytochrome P450 49a1	motif	23.3147	23.7497
evm.model.Scaffold-44.128	Uncharacterized protein	motif	70.762	115.071
evm.model.Scaffold-44.129	Uncharacterized protein	motif	30.8193	34.7121
evm.model.Scaffold-4420.1	Septin-interacting protein 1	motif	12.5122	9.8933
evm.model.Scaffold-443.17	Larval cuticle protein A2B	motif	143.432	102.987
evm.model.Scaffold-443.2	Uncharacterized protein	motif	101.785	89.0103
evm.model.Scaffold-44.48	Epsilon-sarcoglycan	motif	11.373	19.3889
evm.model.Scaffold-44.55	Carboxypeptidase M	motif	139.278	61.7486
evm.model.Scaffold-449.10	UDP-sugar transporter UST74c	motif	17.0613	16.4216
evm.model.Scaffold-449.6	Probable cytosolic oligopeptidase A	motif	36.2104	39.2293
evm.model.Scaffold-45.38	Uncharacterized protein	motif	71.7896	72.0414
evm.model.Scaffold-45.41	Bifunctional (p)ppGpp synthase/hydrolase RelA	motif	10.0371	7.14327
evm.model.Scaffold-45.45	60S acidic ribosomal protein P1	motif	304.355	141.343
evm.model.Scaffold-45.60	Protein takeout	motif	641.891	639.392
evm.model.Scaffold-456.2	E3 ubiquitin-protein ligase KCMF1	motif	26.2212	23.544
evm.model.Scaffold-45.83	Thrombospondin-3	motif	327.733	324.021
evm.model.Scaffold-464.11	Serine/threonine-protein phosphatase PP2A	motif	177.863	149.17
evm.model.Scaffold-46.55	RUN and FYVE domain-containing protein 2	motif	22.231	23.5131
evm.model.Scaffold-465.61	Uncharacterized protein	motif	100.709	51.8201
evm.model.Scaffold-46.66	26S proteasome non-ATPase regulatory subunit 13	motif	63.2514	52.2317
evm.model.Scaffold-466.6	Translation initiation factor eIF-2B subunit beta	motif	13.7829	13.0554
evm.model.Scaffold-466.8	Hexokinase type 2	motif	270.493	156.232
evm.model.Scaffold-471.3	Uncharacterized protein	motif	58.6247	50.3902
evm.model.Scaffold-47.133	Period circadian protein	motif	67.427	124.222
evm.model.Scaffold-471.9	Putative polypeptide N-acetylgalactosaminyltransferase 9	motif	15.3477	17.5587
evm.model.Scaffold-473.13	Zinc finger CCCH domain-containing protein 10	motif	31.8269	36.5548
evm.model.Scaffold-474.7	Early growth response protein 1	motif	14.4179	18.3995
evm.model.Scaffold-475.18	X-box-binding protein 1	motif	24.1589	17.7023
evm.model.Scaffold-47.9	Periodic tryptophan protein 2 homolog	motif	12.2041	8.38264
evm.model.Scaffold-480.1	Uncharacterized protein	motif	34.0611	23.2483
evm.model.Scaffold-48.13	Facilitated trehalose transporter Tret1-2 homolog	motif	65.3605	121.025
evm.model.Scaffold-48.27	Fatty-acid amide hydrolase 2	motif	43.505	45.0208
evm.model.Scaffold-483.13	Uncharacterized protein	motif	10.7851	13.2762
evm.model.Scaffold-48.57	Neuroblastoma suppressor of tumorigenicity 1	motif	577.2	602.867
evm.model.Scaffold-486.3	Cystathionine gamma-lyase	motif	26.8349	12.6928
evm.model.Scaffold-48.66	Facilitated trehalose transporter Tret1-2 homolog	motif	268.89	59.0013
evm.model.Scaffold-488.6	Serine/threonine-protein kinase minibrain	motif	10.0104	10.8609
evm.model.Scaffold-489.9	Protein zer-1 homolog	motif	9.68172	11.8338
evm.model.Scaffold-490.22	Centrin-2	motif	10.3214	9.57671
evm.model.Scaffold-49.2	Serine/threonine-protein kinase SIK3	motif	109.486	101.41
evm.model.Scaffold-493.2	Esterase FE4	motif	12.6656	11.6032
evm.model.Scaffold-49.40	Tubulin beta-1 chain	motif	3360	3698.74
evm.model.Scaffold-49.48	PAX-interacting protein 1	motif	13.3021	13.7248
evm.model.Scaffold-49.63	Protein Hook homolog 3	motif	24.0155	23.3252
evm.model.Scaffold-49.68	cAMP-regulated phosphoprotein 21	motif	10.8752	13.4157
evm.model.Scaffold-497.2	Serine/threonine-protein kinase Doa	motif	40.9727	103.699
evm.model.Scaffold-498.8	ATP-dependent zinc metalloprotease YME1 homolog	motif	20.7736	29.8492
evm.model.Scaffold-501.19	Cytochrome P450 4c3	motif	31.4659	18.0841
evm.model.Scaffold-501.7	Uncharacterized protein	motif	6.80155	38.5585
evm.model.Scaffold-50.193	High affinity cationic amino acid transporter 1	motif	57.1027	67.2508
evm.model.Scaffold-50.211	Serine/threonine-protein kinase 17A	motif	19.8137	18.7157
evm.model.Scaffold-504.8	Glutathione S-transferase 1, isoform D	motif	231.985	291.759
evm.model.Scaffold-5049.1	Uncharacterized protein	motif	125.62	99.5178
evm.model.Scaffold-50.53	Mediator of RNA polymerase II transcription subunit 1	motif	12.9299	15.3816
evm.model.Scaffold-50.55	Sugar transporter SWEET1	motif	70.4958	75.4185
evm.model.Scaffold-50.58	Glucose transporter type 1	motif	15.1333	16.6445
evm.model.Scaffold-506.9	Phospholipid-transporting ATPase IA	motif	28.8681	17.9084
evm.model.Scaffold-50.92	Succinate dehydrogenase [ubiquinone] iron-sulfur subunit	motif	226.991	492.429
evm.model.Scaffold-50.95	Cytochrome b561	motif	13.0013	14.6809
evm.model.Scaffold-5.113	GPI transamidase component GAB1 homolog	motif	18.5177	20.691
evm.model.Scaffold-51.31	Uncharacterized protein	motif	319.359	371.595
evm.model.Scaffold-51.35	39S ribosomal protein L44, mitochondrial	motif	28.8006	27.0682
evm.model.Scaffold-51.38	Polycomb protein Sfmbt	motif	10.8585	9.96744
evm.model.Scaffold-51.60	Roquin-2	motif	21.6145	22.3157
evm.model.Scaffold-5.166	Ejaculatory bulb-specific protein 3	motif	2129	1245.25
evm.model.Scaffold-51.83	Uncharacterized protein	motif	156.605	85.7952
evm.model.Scaffold-519.13	ADP-ribosylation factor-like protein 6	motif	21.2222	18.1455
evm.model.Scaffold-519.14	Death-associated protein kinase related	motif	13.9804	11.6906
evm.model.Scaffold-52.104	Uncharacterized protein	motif	7.17972	11.8173
evm.model.Scaffold-5.214	Glutaredoxin-3	motif	37.0144	38.1476
evm.model.Scaffold-52.157	Syntaxin-1A	motif	27.3358	28.2123
evm.model.Scaffold-524.4	Putative aarF domain-containing protein kinase 5	motif	14.3992	14.4656
evm.model.Scaffold-52.69	FGGY carbohydrate kinase domain-containing protein	motif	16.0861	12.7278
evm.model.Scaffold-533.6	Roundabout homolog 2	motif	9.22041	10.2961
evm.model.Scaffold-534.19	Manganese-transporting ATPase 13A1	motif	12.4986	12.5866
evm.model.Scaffold-534.20	Endochitinase	motif	255.537	39.6186
evm.model.Scaffold-53.80	FAD-dependent oxidoreductase domain-containing protein 1	motif	49.525	37.9929
evm.model.Scaffold-53.98	Unkown protein	motif	25.2532	14.2857
evm.model.Scaffold-540.11	F-box/LRR-repeat protein 7	motif	12.4862	11.3043
evm.model.Scaffold-54.2	EKC/KEOPS complex subunit TPRKB	motif	10.5753	7.41565
evm.model.Scaffold-542.12	WD repeat-containing protein 26	motif	26.7595	27.0462
evm.model.Scaffold-54.28	Glucosidase 2 subunit beta	motif	38.4621	38.8399
evm.model.Scaffold-54.29	ATP-binding cassette sub-family B member 8, mitochondrial	motif	16.4671	14.9854
evm.model.Scaffold-54.33	Nucleolar protein 8	motif	11.8256	8.15373
evm.model.Scaffold-543.4	PERQ amino acid-rich with GYF domain-containing protein 2	motif	49.5424	53.609
evm.model.Scaffold-54.35	Integrator complex subunit 2	motif	10.2518	8.53276
evm.model.Scaffold-54.51	Hepatoma-derived growth factor-related protein 2	motif	25.6805	23.7619
evm.model.Scaffold-54.52	STAM-binding protein-like A	motif	27.254	17.6217
evm.model.Scaffold-545.4	E3 ubiquitin-protein ligase RNF8	motif	23.0423	22.8205
evm.model.Scaffold-546.8	Calsyntenin-1	motif	581.545	523.256
evm.model.Scaffold-54.75	Serine protease snake	motif	351.042	173.436
evm.model.Scaffold-55.105	Cytochrome c oxidase subunit 6A1, mitochondrial	motif	370.457	527.223
evm.model.Scaffold-55.106	Putative gamma-glutamylcyclotransferase CG2811	motif	8.28396	12.0972
evm.model.Scaffold-552.2	Zinc finger and BTB domain-containing protein 24	motif	23.9731	19.6874
evm.model.Scaffold-55.38	U4/U6 small nuclear ribonucleoprotein Prp31	motif	25.3728	23.673
evm.model.Scaffold-554.11	U5 small nuclear ribonucleoprotein 200 kDa helicase	motif	11.2193	11.9978
evm.model.Scaffold-55.42	Glyoxalase domain-containing protein 4	motif	108.633	127.912
evm.model.Scaffold-55.46	ARL-6-interacting protein 1 homolog	motif	11.2581	12.0756
evm.model.Scaffold-556.4	Trafficking protein particle complex subunit 3	motif	45.1406	42.2305
evm.model.Scaffold-55.88	A-kinase anchor protein 1, mitochondrial	motif	87.8308	65.7112
evm.model.Scaffold-560.23	Coenzyme Q-binding protein COQ10 homolog B, mitochondrial	motif	11.6914	15.5088
evm.model.Scaffold-561.13	Uncharacterized protein	motif	9.12819	11.3558
evm.model.Scaffold-56.24	Thioredoxin-related transmembrane protein 1	motif	88.8769	92.44
evm.model.Scaffold-56.27	Triosephosphate isomerase A	motif	169.426	164.315
evm.model.Scaffold-564.2	Omega-amidase NIT2	motif	15.8033	16.5877
evm.model.Scaffold-56.66	Probable G-protein coupled receptor 158	motif	10.8432	7.68076
evm.model.Scaffold-57.7	Protein tumorous imaginal discs, mitochondrial	motif	14.2924	14.7259
evm.model.Scaffold-580.2	Protein FAM136A	motif	10.9125	7.14264
evm.model.Scaffold-58.100	BTB/POZ domain-containing protein 2	motif	12.3724	11.9355
evm.model.Scaffold-58.105	Tyrosine-protein kinase CSK	motif	22.6282	25.8105
evm.model.Scaffold-581.2	Putative uncharacterized protein (Fragment)	motif	14.8541	12.5645
evm.model.Scaffold-58.162	Uncharacterized protein	motif	11.5654	11.1718
evm.model.Scaffold-58.167	Putative uncharacterized protein	motif	15.0401	31.634
evm.model.Scaffold-58.43	Alpha-tocopherol transfer protein-like	motif	17.7479	8.39231
evm.model.Scaffold-58.44	Alpha-tocopherol transfer protein-like	motif	250.882	121.213
evm.model.Scaffold-58.55	Testis-specific serine/threonine-protein kinase 4	motif	5.99528	13.1218
evm.model.Scaffold-58.59	Uncharacterized protein	motif	24.8259	30.3274
evm.model.Scaffold-590.3	Inactive pancreatic lipase-related protein 1	motif	91.8918	200.775
evm.model.Scaffold-59.133	BAI1-associated protein 3	motif	110.163	97.8158
evm.model.Scaffold-592.15	Uncharacterized protein	motif	360.869	124.887
evm.model.Scaffold-594.2	Threonylcarbamoyladenosine tRNA methylthiotransferase	motif	16.9112	20.5237
evm.model.Scaffold-59.43	28S ribosomal protein S33, mitochondrial	motif	16.5389	18.2312
evm.model.Scaffold-594.3	SUMO-activating enzyme subunit 2	motif	15.7463	11.7848
evm.model.Scaffold-594.5	YTH domain-containing protein 1	motif	16.8474	16.5428
evm.model.Scaffold-594.6	Protein lifeguard 1	motif	63.8835	72.7689
evm.model.Scaffold-59.64	Uncharacterized protein	motif	12.9151	16.0019
evm.model.Scaffold-597.15	Uncharacterized protein	motif	87.0713	88.197
evm.model.Scaffold-59.99	Trypsin-1	motif	41.0965	22.7919
evm.model.Scaffold-602.9	Protein-methionine sulfoxide oxidase Mical	motif	8.73567	11.8709
evm.model.Scaffold-605.3	Facilitated trehalose transporter Tret1	motif	12.4467	12.5956
evm.model.Scaffold-60.65	Cleavage and polyadenylation specificity factor subunit 2	motif	13.309	12.3864
evm.model.Scaffold-6.108	Leucine--tRNA ligase, cytoplasmic	motif	16.3264	12.629
evm.model.Scaffold-61.21	Probable inositol transporter 2	motif	202.204	155.051
evm.model.Scaffold-612.1	Spondin-2	motif	14.5414	18.1414
evm.model.Scaffold-6.138	Pleckstrin homology domain-containing family A member 7	motif	17.3512	17.7545
evm.model.Scaffold-6.147	Cyclic AMP response element-binding protein A	motif	33.4524	22.0606
evm.model.Scaffold-61.52	Putative homeodomain transcription factor	motif	22.3368	30.2358
evm.model.Scaffold-6.161	Uncharacterized protein	motif	26.0699	11.1369
evm.model.Scaffold-61.7	NADH dehydrogenase [ubiquinone] 1 beta subcomplex subunit 9	motif	221.149	272.347
evm.model.Scaffold-618.3	5'-3' exoribonuclease 2	motif	11.2064	10.3839
evm.model.Scaffold-62.220	NAD-dependent protein deacetylase Sirt4	motif	7.82139	10.4402
evm.model.Scaffold-62.249	Rap guanine nucleotide exchange factor 2	motif	20.8241	24.5603
evm.model.Scaffold-62.296	Uncharacterized protein	motif	103.138	142.134
evm.model.Scaffold-625.4	Probable glucosamine 6-phosphate N-acetyltransferase	motif	10.9936	6.32578
evm.model.Scaffold-62.72	Eukaryotic translation initiation factor 1A, X-chromosomal	motif	259.486	185.968
evm.model.Scaffold-62.73	Frataxin homolog, mitochondrial	motif	10.1037	8.57321
evm.model.Scaffold-6.276	Zinc finger protein 330 homolog	motif	26.5099	21.704
evm.model.Scaffold-6.295	Uncharacterized protein	motif	43.1707	9.31464
evm.model.Scaffold-630.2	26S proteasome non-ATPase regulatory subunit 1	motif	42.6943	52.3742
evm.model.Scaffold-63.26	39S ribosomal protein L53, mitochondrial	motif	166.793	137.893
evm.model.Scaffold-63.41	Low-density lipoprotein receptor	motif	119.294	111.903
evm.model.Scaffold-63.49	Myotrophin	motif	81.4185	72.9751
evm.model.Scaffold-636.11	Fructose-1,6-bisphosphatase 1	motif	77.1086	76.7025
evm.model.Scaffold-636.9	Uncharacterized protein	motif	17.2353	19.6641
evm.model.Scaffold-63.71	Protein argonaute-3	motif	16.8119	17.1207
evm.model.Scaffold-638.9	Dihydroorotate dehydrogenase (quinone), mitochondrial	motif	11.1022	14.4651
evm.model.Scaffold-64.32	Motile sperm domain-containing protein 1	motif	22.7361	23.7861
evm.model.Scaffold-64.46	Tumor protein D54	motif	21.2533	17.4197
evm.model.Scaffold-645.2	Uncharacterized protein	motif	28.3787	18.9286
evm.model.Scaffold-648.5	Synaptosomal-associated protein 25	motif	49.6298	52.2787
evm.model.Scaffold-651.5	Hemicentin-1	motif	7.52473	15.1855
evm.model.Scaffold-65.66	MAM and LDL-receptor class A domain-containing protein 1	motif	13.0657	7.02878
evm.model.Scaffold-657.2	AFG3-like protein 2	motif	17.6321	25.2976
evm.model.Scaffold-66.10	Uncharacterized protein (Fragment)	motif	18.091	29.7248
evm.model.Scaffold-66.21	Phosphatidylinositide phosphatase SAC1	motif	45.0855	47.7051
evm.model.Scaffold-66.22	Leucine-rich repeat-containing protein 20	motif	45.3382	53.9872
evm.model.Scaffold-66.76	Zinc finger protein 420	motif	20.0007	21.8604
evm.model.Scaffold-66.93	Peptidyl-prolyl cis-trans isomerase-like 2	motif	12.7276	12.3548
evm.model.Scaffold-67.126	Superoxide dismutase [Cu-Zn]	motif	68.0394	131.133
evm.model.Scaffold-67.166	Ribosome maturation protein SBDS	motif	22.2336	17.3134
evm.model.Scaffold-67.174	DNA-directed RNA polymerase II subunit RPB11	motif	20.8011	19.8595
evm.model.Scaffold-67.190	Transmembrane protein 132C	motif	9.41581	11.1537
evm.model.Scaffold-67.233	CAP-Gly domain-containing linker protein 2	motif	37.3866	76.6761
evm.model.Scaffold-67.260	Mitochondrial ubiquitin ligase activator of NFKB 1	motif	22.6378	17.7414
evm.model.Scaffold-67.322	RalA-binding protein 1	motif	10.668	9.96503
evm.model.Scaffold-673.5	Neural-cadherin	motif	13.2645	12.1661
evm.model.Scaffold-6.75	Protein arginine N-methyltransferase 3	motif	15.0669	9.52391
evm.model.Scaffold-6.76	Charged multivesicular body protein 2a	motif	17.2429	16.3788
evm.model.Scaffold-684.4	60S ribosomal protein L3	motif	837.441	379.353
evm.model.Scaffold-684.7	Zinc/cadmium resistance protein	motif	23.9292	19.1161
evm.model.Scaffold-69.29	Prosaposin	motif	811.909	776.638
evm.model.Scaffold-69.3	Zinc finger BED domain-containing protein 1	motif	9.63069	12.3862
evm.model.Scaffold-694.11	Septin-1	motif	64.6989	58.7487
evm.model.Scaffold-694.18	Uncharacterized protein	motif	37.426	44.3262
evm.model.Scaffold-694.6	Inosine-5'-monophosphate dehydrogenase	motif	61.8198	110.429
evm.model.Scaffold-69.5	Transportin-1	motif	25.1575	22.1659
evm.model.Scaffold-696.14	Zinc finger protein on ecdysone puffs	motif	44.5374	36.9692
evm.model.Scaffold-69.70	BTB/POZ domain-containing protein KCTD3	motif	12.6523	10.9992
evm.model.Scaffold-70.29	Zinc finger protein 235	motif	14.7813	12.083
evm.model.Scaffold-70.39	Suppressor of hairless protein	motif	12.9371	11.6485
evm.model.Scaffold-70.42	28S ribosomal protein S18a, mitochondrial	motif	38.6278	30.3386
evm.model.Scaffold-70.43	Retinol dehydrogenase 13	motif	15.0222	13.4706
evm.model.Scaffold-70.45	Facilitated trehalose transporter Tret1	motif	150.802	163.969
evm.model.Scaffold-70.64	Rho guanine nucleotide exchange factor 12	motif	13.9531	16.8364
evm.model.Scaffold-70.80	Ryanodine receptor 44F	motif	27.398	71.7168
evm.model.Scaffold-7.141	Putative fatty acyl-CoA reductase CG5065	motif	25.7694	21.3758
evm.model.Scaffold-71.56	tRNA selenocysteine 1-associated protein 1	motif	26.5106	16.7342
evm.model.Scaffold-718.1	LIM domain-containing protein unc-97	motif	75.6934	101.484
evm.model.Scaffold-71.87	40S ribosomal protein S3a	motif	672.283	306.518
evm.model.Scaffold-7.19	Carnitine O-palmitoyltransferase 1, liver isoform	motif	48.8289	55.188
evm.model.Scaffold-71.90	Uncharacterized protein	motif	23.18	22.7691
evm.model.Scaffold-72.108	Serine/threonine-protein kinase PAK 1	motif	29.5103	27.5655
evm.model.Scaffold-72.112	Probable glutamate--tRNA ligase, mitochondrial	motif	12.5581	12.0608
evm.model.Scaffold-72.195	Glutamate--cysteine ligase catalytic subunit	motif	62.5145	47.8867
evm.model.Scaffold-72.239	Putative methyltransferase C9orf114	motif	10.5913	5.06537
evm.model.Scaffold-72.260	Testis-expressed sequence 2 protein	motif	10.6272	12.4184
evm.model.Scaffold-72.320	Tropomodulin	motif	187.85	245.02
evm.model.Scaffold-72.326	Methylthioribose-1-phosphate isomerase	motif	28.6791	14.6259
evm.model.Scaffold-72.34	Arrestin domain-containing protein 2	motif	47.9474	66.9033
evm.model.Scaffold-72.35	Uncharacterized protein	motif	27.0913	36.892
evm.model.Scaffold-72.483	MRG/MORF4L-binding protein	motif	10.8646	10.9219
evm.model.Scaffold-72.503	Probable low-specificity L-threonine aldolase 1	motif	533.935	435.156
evm.model.Scaffold-72.508	GA-binding protein subunit beta-2	motif	22.407	18.8835
evm.model.Scaffold-72.516	LDLR chaperone boca	motif	32.1656	39.3365
evm.model.Scaffold-72.517	Ectopic P granules protein 5 homolog	motif	9.46934	14.51
evm.model.Scaffold-72.525	Protogenin B (Fragment)	motif	10.3107	6.96802
evm.model.Scaffold-72.527	Probable aminopeptidase NPEPL1	motif	15.1025	17.0316
evm.model.Scaffold-72.54	Papilin	motif	42.5665	48.5212
evm.model.Scaffold-72.549	Cytoplasmic dynein 1 intermediate chain	motif	47.0307	45.3907
evm.model.Scaffold-72.569	Nuclear RNA export factor 1	motif	12.8488	12.913
evm.model.Scaffold-72.578	Echinoderm microtubule-associated protein-like 1	motif	53.3528	55.2295
evm.model.Scaffold-72.579	Heat shock protein 68	motif	17.2043	25.5975
evm.model.Scaffold-7.27	Putative conserved secreted protein (Fragment)	motif	10.118	10.0063
evm.model.Scaffold-727.3	Death-associated protein kinase related	motif	16.4801	13.9556
evm.model.Scaffold-72.76	ATP-dependent Clp protease ATP-binding subunit ClpX	motif	6.62585	11.1576
evm.model.Scaffold-729.5	Uncharacterized protein	motif	470.759	332.66
evm.model.Scaffold-73.2	Cell growth-regulating nucleolar protein	motif	27.7701	13.1441
evm.model.Scaffold-73.46	Matrix metalloproteinase-16	motif	29.8619	2.58649
evm.model.Scaffold-7.41	DnaJ homolog subfamily C member 25 homolog	motif	15.667	13.7819
evm.model.Scaffold-74.19	Uncharacterized protein	motif	24.9956	38.2259
evm.model.Scaffold-74.24	Disheveled-associated activator of morphogenesis 1	motif	25.7256	14.5939
evm.model.Scaffold-74.26	Venom serine carboxypeptidase	motif	13.1203	13.5413
evm.model.Scaffold-74.30	Charged multivesicular body protein 1b	motif	10.3565	8.20705
evm.model.Scaffold-75.29	Uncharacterized protein	motif	119.488	54.8109
evm.model.Scaffold-75.33	Uncharacterized protein	motif	30.2407	38.513
evm.model.Scaffold-7.57	UPF0183 protein CG7083	motif	23.6596	24.5996
evm.model.Scaffold-758.1	Acyl-CoA Delta(11) desaturase	motif	247.387	115.618
evm.model.Scaffold-758.2	DnaJ homolog subfamily C member 15	motif	44.6087	72.9139
evm.model.Scaffold-758.3	Putative oligosaccharyltransferase	motif	11.5659	9.81245
evm.model.Scaffold-76.16	Ubiquitin carboxyl-terminal hydrolase 34	motif	9.71465	10.4825
evm.model.Scaffold-76.42	Tight junction protein ZO-1	motif	36.8209	49.136
evm.model.Scaffold-768.2	Sodium-coupled monocarboxylate transporter 2	motif	13.8458	9.73028
evm.model.Scaffold-768.6	Coatomer subunit beta'	motif	50.7795	46.8659
evm.model.Scaffold-768.7	Synaptobrevin homolog YKT6	motif	54.9823	46.703
evm.model.Scaffold-77.84	Uncharacterized protein	motif	63.3672	9.93238
evm.model.Scaffold-78.16	Multiple epidermal growth factor-like domains protein 11	motif	93.6227	90.1309
evm.model.Scaffold-78.54	Uncharacterized protein	motif	71.382	82.8284
evm.model.Scaffold-78.56	60S ribosomal protein L38	motif	45.9025	27.8843
evm.model.Scaffold-78.62	Monocyte to macrophage differentiation factor	motif	9.42817	14.8674
evm.model.Scaffold-78.63	WD repeat domain phosphoinositide-interacting protein 2	motif	82.2058	87.8715
evm.model.Scaffold-792.3	Uncharacterized protein	motif	140.408	49.9811
evm.model.Scaffold-79.29	Plasma kallikrein	motif	69.91	104.187
evm.model.Scaffold-79.43	Ubiquinone biosynthesis protein COQ4 homolog, mitochondrial	motif	4.94242	10.6987
evm.model.Scaffold-79.57	Geranylgeranyl pyrophosphate synthase	motif	13.1922	13.8223
evm.model.Scaffold-798.4	Uncharacterized protein	motif	70.8143	71.034
evm.model.Scaffold-79.9	Riboflavin kinase	motif	47.0907	53.1534
evm.model.Scaffold-80.19	DNA topoisomerase 1	motif	17.6188	14.8772
evm.model.Scaffold-80.33	Heterogeneous nuclear ribonucleoprotein L	motif	11.2838	16.3103
evm.model.Scaffold-80.95	Protein msta, isoform B	motif	13.3453	49.8132
evm.model.Scaffold-8.104	Putative protein kinase C delta type homolog	motif	3.75752	31.1481
evm.model.Scaffold-81.29	T-complex protein 1 subunit delta	motif	210.002	164.913
evm.model.Scaffold-81.34	Rhythmically expressed gene 5 protein	motif	238.412	207.362
evm.model.Scaffold-81.57	C-Jun-amino-terminal kinase-interacting protein 3	motif	21.6494	26.1117
evm.model.Scaffold-8.164	60S ribosomal protein L30	motif	756.584	330.521
evm.model.Scaffold-8.165	YTH domain-containing family protein 2	motif	38.5893	39.9345
evm.model.Scaffold-8.173	MFS-type transporter SLC18B1	motif	11.2304	5.55212
evm.model.Scaffold-8.200	Eukaryotic translation initiation factor 2A	motif	23.7911	26.1573
evm.model.Scaffold-8.201	Putative conserved plasma membrane protein	motif	52.2922	49.7598
evm.model.Scaffold-82.26	Alpha- and gamma-adaptin-binding protein p34	motif	24.2663	31.3039
evm.model.Scaffold-83.111	COX assembly mitochondrial protein 2 homolog	motif	12.4305	18.1131
evm.model.Scaffold-83.112	Protein Simiate	motif	29.1677	30.1721
evm.model.Scaffold-832.2	Low-density lipoprotein receptor-related protein 12	motif	14.6679	17.4122
evm.model.Scaffold-832.3	Protein RTF2 homolog	motif	20.7676	19.6971
evm.model.Scaffold-8.40	Putative glycosyltransferase AGO61	motif	11.3844	10.0472
evm.model.Scaffold-84.51	Peritrophin-1 (Fragment)	motif	183.152	156.096
evm.model.Scaffold-84.64	Leucine-rich PPR motif-containing protein, mitochondrial	motif	26.5644	30.9754
evm.model.Scaffold-848.1	Ras-related protein Rab-18-B	motif	125.43	104.49
evm.model.Scaffold-85.62	DNA-directed RNA polymerase II subunit RPB2	motif	23.8799	23.5627
evm.model.Scaffold-85.81	Protein YIPF5	motif	26.3976	21.755
evm.model.Scaffold-86.14	UDP-N-acetylglucosamine transferase subunit ALG13 homolog	motif	28.6292	28.991
evm.model.Scaffold-86.15	RING finger protein 165	motif	33.4492	32.3663
evm.model.Scaffold-87.13	Multiple C2 and transmembrane domain-containing protein 1	motif	12.9164	10.2676
evm.model.Scaffold-87.36	Basigin	motif	78.6177	102.888
evm.model.Scaffold-87.44	Carbohydrate sulfotransferase 11	motif	18.8965	19.6257
evm.model.Scaffold-87.49	Splicing factor 3A subunit 3	motif	28.7139	25.0709
evm.model.Scaffold-8764.1	Uncharacterized protein	motif	12.8709	10.9825
evm.model.Scaffold-87.7	Uncharacterized protein	motif	149.036	316.365
evm.model.Scaffold-88.14	Neuroserpin	motif	436.01	169.342
evm.model.Scaffold-88.18	Acyl-CoA desaturase 1	motif	245.225	240.439
evm.model.Scaffold-88.19	Angiomotin	motif	7.98625	10.7004
evm.model.Scaffold-88.59	Uncharacterized protein	motif	43.7489	33.3499
evm.model.Scaffold-88.92	Transmembrane protein 181	motif	8.44688	11.615
evm.model.Scaffold-89.105	von Willebrand factor A domain-containing protein 8	motif	14.0145	17.0987
evm.model.Scaffold-89.113	Annexin A6	motif	12.0969	2.69579
evm.model.Scaffold-90.31	Elongation factor G, mitochondrial	motif	16.3434	22.1245
evm.model.Scaffold-90.41	Protein Wnt-1	motif	12.8074	18.3169
evm.model.Scaffold-90.8	Kinesin-like protein KIF2A	motif	32.7613	37.4424
evm.model.Scaffold-9.160	Uncharacterized protein	motif	1421.72	830.612
evm.model.Scaffold-91.61	Glycogen debranching enzyme	motif	7.69724	10.6446
evm.model.Scaffold-9.191	Cytochrome b reductase 1	motif	94.1351	108.779
evm.model.Scaffold-92.19	Something about silencing protein 10	motif	11.0878	7.63559
evm.model.Scaffold-92.30	Cholesterol desaturase daf-36	motif	49.4871	18.4469
evm.model.Scaffold-9.240	Serine protease snake	motif	193.672	184.223
evm.model.Scaffold-92.53	ADP-dependent glucokinase	motif	27.2385	29.2248
evm.model.Scaffold-9.307	Semaphorin-5B	motif	26.9438	39.683
evm.model.Scaffold-9.308	RNA-binding protein Nova-1	motif	52.4445	62.5531
evm.model.Scaffold-93.1	E3 ubiquitin-protein ligase DTX4	motif	10.7349	10.9862
evm.model.Scaffold-9.312	28S ribosomal protein S5, mitochondrial	motif	62.7738	68.0548
evm.model.Scaffold-93.2	tRNA-splicing ligase RtcB homolog 1	motif	12.2131	9.47476
evm.model.Scaffold-93.20	GTP-binding protein 1	motif	41.9379	40.0811
evm.model.Scaffold-93.21	Acylamino-acid-releasing enzyme	motif	13.1524	12.1982
evm.model.Scaffold-9.323	Protein RMD5 homolog A	motif	28.9738	35.1233
evm.model.Scaffold-9.325	Uncharacterized protein	motif	41.5908	43.985
evm.model.Scaffold-9.326	MORN repeat-containing protein 4	motif	10.5044	0.503374
evm.model.Scaffold-9.329	Protein phosphatase 1B	motif	193.799	214.904
evm.model.Scaffold-9.333	Aftiphilin	motif	10.5025	9.50169
evm.model.Scaffold-9.41	Uncharacterized protein	motif	25.3782	21.329
evm.model.Scaffold-949.6	Integrin alpha-PS2	motif	9.55113	13.9881
evm.model.Scaffold-9496.1	Uncharacterized protein	motif	39.9843	31.9062
evm.model.Scaffold-95.50	H/ACA ribonucleoprotein complex subunit 2-like protein	motif	10.3303	4.03509
evm.model.Scaffold-95.71	Chondroadherin	motif	6.62566	13.6675
evm.model.Scaffold-96.113	COP9 signalosome complex subunit 3	motif	19.1964	16.2311
evm.model.Scaffold-96.125	Sperm-associated antigen 7	motif	25.6028	24.7086
evm.model.Scaffold-96.134	Cytochrome c1, heme protein, mitochondrial	motif	632.05	968.802
evm.model.Scaffold-96.135	Protein LSM14 homolog B-B	motif	107.264	77.0024
evm.model.Scaffold-9.70	Atrial natriuretic peptide-converting enzyme	motif	21.1103	14.5882
evm.model.Scaffold-97.129	SUMO-conjugating enzyme UBC9	motif	41.7724	38.5822
evm.model.Scaffold-97.175	Lysosomal-associated transmembrane protein 4A	motif	166.005	183.879
evm.model.Scaffold-9.72	Gamma-glutamyltranspeptidase 1	motif	41.132	37.0785
evm.model.Scaffold-97.21	Multiple coagulation factor deficiency protein 2 homolog	motif	21.5269	19.024
evm.model.Scaffold-97.70	Chitotriosidase-1	motif	15.0303	20.0064
evm.model.Scaffold-98.20	Gametogenetin-binding protein 2	motif	20.4601	16.3296
evm.model.Scaffold-98.31	Uncharacterized protein	motif	49.84	6.49011
evm.model.Scaffold-98.33	THAP domain-containing protein 4	motif	10.4574	29.754
evm.model.Scaffold-98.34	Neuferricin	motif	11.3128	14.5213
evm.model.Scaffold-98.4	Protein cueball	motif	21.0468	15.9723
evm.model.Scaffold-98.55	Uncharacterized protein	motif	21.0621	15.7093
evm.model.Scaffold-98.59	Charged multivesicular body protein 6-A	motif	63.3007	61.2385
evm.model.Scaffold-998.3	Uncharacterized protein	motif	16.2133	20.9275
evm.model.Scaffold-104.33	Monocarboxylate transporter 14	ChIP and motif	11.0792	9.40619
evm.model.Scaffold-1.102	60S ribosomal protein L27a	ChIP and motif	2122.17	971.051
evm.model.Scaffold-11.102	Uncharacterized protein	ChIP and motif	34.8426	26.4501
evm.model.Scaffold-11.150	60S ribosomal protein L18a	ChIP and motif	245.546	113.347
evm.model.Scaffold-116.36	2-aminoethanethiol dioxygenase	ChIP and motif	19.8786	16.1703
evm.model.Scaffold-122.125	ER degradation-enhancing alpha-mannosidase-like protein 3	ChIP and motif	24.8113	36.0675
evm.model.Scaffold-124.40	Protein bric-a-brac 2	ChIP and motif	11.9874	14.9698
evm.model.Scaffold-132.5	Mitogen-activated protein kinase kinase kinase 9	ChIP and motif	86.6357	52.3689
evm.model.Scaffold-136.4	ATP-dependent RNA helicase DHX36	ChIP and motif	13.192	10.4435
evm.model.Scaffold-139.17	Rab-like protein 6	ChIP and motif	21.5542	21.0241
evm.model.Scaffold-143.32	Alpha/beta hydrolase domain-containing protein 17B	ChIP and motif	16.5183	13.9899
evm.model.Scaffold-145.15	Lysozyme	ChIP and motif	32.8182	19.3877
evm.model.Scaffold-15.190	Glycogen [starch] synthase	ChIP and motif	40.2003	46.1341
evm.model.Scaffold-190.15	Nitric oxide synthase-interacting protein	ChIP and motif	22.889	15.8506
evm.model.Scaffold-19.273	SUMO-activating enzyme subunit 1	ChIP and motif	24.7493	17.2271
evm.model.Scaffold-201.22	Protein SHQ1 homolog	ChIP and motif	10.2028	5.47306
evm.model.Scaffold-203.8	Ras-like protein 2	ChIP and motif	14.1877	13.2007
evm.model.Scaffold-204.5	Inactive pancreatic lipase-related protein 1	ChIP and motif	257.141	616.403
evm.model.Scaffold-21.111	Clathrin light chain	ChIP and motif	51.8809	40.7002
evm.model.Scaffold-21.51	NEDD4 family-interacting protein 1	ChIP and motif	51.6924	58.4857
evm.model.Scaffold-2.191	Protein-tyrosine sulfotransferase	ChIP and motif	6.55868	16.1658
evm.model.Scaffold-227.19	Extracellular tyrosine-protein kinase PKDCC	ChIP and motif	10.6942	11.5541
evm.model.Scaffold-229.20	Nitrogen permease regulator 3-like protein	ChIP and motif	32.2773	25.2947
evm.model.Scaffold-24.157	Uncharacterized protein	ChIP and motif	528.206	168.03
evm.model.Scaffold-264.16	Uncharacterized protein	ChIP and motif	21.6637	31.6996
evm.model.Scaffold-281.4	Probable 3',5'-cyclic phosphodiesterase pde-1	ChIP and motif	6.75297	11.1917
evm.model.Scaffold-290.114	Uncharacterized protein	ChIP and motif	18.2177	16.8973
evm.model.Scaffold-29.43	Uncharacterized protein (Fragment)	ChIP and motif	11.8439	32.7073
evm.model.Scaffold-323.32	Vesicle-associated membrane protein 7	ChIP and motif	21.3572	21.3448
evm.model.Scaffold-347.8	Cullin-4A	ChIP and motif	11.6152	12.4464
evm.model.Scaffold-350.13	UDP-N-acetylhexosamine pyrophosphorylase	ChIP and motif	88.7178	66.9694
evm.model.Scaffold-41.107	Putative uncharacterized protein GLEAN 07369	ChIP and motif	36.2794	59.099
evm.model.Scaffold-415.2	Proclotting enzyme	ChIP and motif	177.825	119.849
evm.model.Scaffold-43.14	RNA polymerase-associated protein Rtf1	ChIP and motif	62.9909	48.2366
evm.model.Scaffold-43.81	Uncharacterized protein	ChIP and motif	300.031	387.311
evm.model.Scaffold-45.57	Sodium-dependent phosphate transporter 1	ChIP and motif	132.541	79.9432
evm.model.Scaffold-459.3	Nuclear hormone receptor FTZ-F1	ChIP and motif	9.25492	11.2436
evm.model.Scaffold-464.10	Guanine nucleotide-binding protein subunit beta-2-like 1	ChIP and motif	1106.18	512.3
evm.model.Scaffold-48.102	Splicing factor 1	ChIP and motif	34.7279	47.6817
evm.model.Scaffold-540.9	BRCA1-A complex subunit BRE	ChIP and motif	15.5973	14.4634
evm.model.Scaffold-61.46	Probable 18S rRNA (guanine-N(7))-methyltransferase	ChIP and motif	22.4644	18.7255
evm.model.Scaffold-6.259	ACYPI006308 protein	ChIP and motif	79.107	52.2344
evm.model.Scaffold-693.4	Probable rRNA-processing protein EBP2 homolog	ChIP and motif	11.2946	6.48641
evm.model.Scaffold-80.20	Serine/threonine-protein kinase PITSLRE	ChIP and motif	75.7306	87.8867
evm.model.Scaffold-82.28	Synaptic vesicle membrane protein VAT-1 homolog-like	ChIP and motif	36.7503	47.5427
evm.model.Scaffold-8.43	Peroxiredoxin-4	ChIP and motif	15.7755	18.3205
evm.model.Scaffold-85.67	Uncharacterized protein	ChIP and motif	15.0616	29.9554
evm.model.Scaffold-89.92	DENN domain-containing protein 4C	ChIP and motif	10.522	12.2549
evm.model.Scaffold-95.33	Ribonuclease UK114	ChIP and motif	95.9899	92.6044
evm.model.Scaffold-96.159	Uncharacterized protein	ChIP and motif	109.369	28.9471
evm.model.Scaffold-9.74	Hsp70-Hsp90 organizing protein 1	ChIP and motif	20.2848	24.8603
evm.model.Scaffold-9.96	Pescadillo homolog	ChIP and motif	72.0168	40.997
